# Supplementary material for: Functional Genomic Analysis of Candida glabrata-Macrophage Interaction: Role of Chromatin Remodeling in Virulence
Source: PLoS Pathog. 2012 Aug 16;8(8):e1002863. doi: 10.1371/journal.ppat.1002863 (PMC3420920; doi:10.1371/journal.ppat.1002863)
Supplement: Text S2 — Quantile normalized microarray data. (XLSX) [file ppat.1002863.s017.xlsx]

## Sheet: Cgmicroarray quantile normalizd
probeSet	RNA1	RNA2	RNA3	RNA4	RNA5	RNA6	RNA7	RNA8	RNA9	RNA10	RNA11	RNA12	RNA13	RNA14	RNA15	RNA16
CUST_1_PI426249071	60.0769	47.8306	34.4988	19.1944	19.0766	20.7644	15.3556	15.2819	32.3044	38.5044	45.9881	43.14	27.755	35.9275	20.4094	15.0156
CUST_10_PI426249071	6044.62	5261.78	2428.88	1875.54	3552.69	4298.81	2870	3534.25	4300.94	6286.88	1937.2	2029.23	4538.91	4771.53	3055.25	4196.69
CUST_100_PI426249071	35.0919	23.1119	184.101	119.058	41.1562	55.7694	51.2987	57.9084	135.665	92.01	64.39	124.583	33.195	38.7644	42.0556	37.9619
CUST_1000_PI426249071	1166.66	8712.08	4696	11193.8	2818.25	4744.19	2357.98	4427.56	1986.25	3159.56	9830.28	8201.22	2184.36	4870.38	2595.72	4313.84
CUST_10000_PI426249071	1323.01	1207	1161.61	793.119	1223.62	753.009	1302.58	817.356	1418.08	1370.88	1149.83	948.697	1447.34	1095.47	1604.94	1195.16
CUST_10001_PI426249071	470.202	537.884	366.32	606.694	437.819	772.325	385.445	719.35	585.359	1069.38	703.105	542.939	381.359	809.722	340.922	854.453
CUST_10002_PI426249071	252.184	319.178	207.356	293.372	225.834	387.272	184.537	335.6	321.08	597.872	419.719	294.477	201.389	429.788	192.375	416.255
CUST_10003_PI426249071	941.348	1238.26	1750.34	1531.28	669.578	1215.82	604.047	1508.5	1242.78	2241.75	1579.87	1726.47	719.35	1679.81	600.919	2313.95
CUST_10004_PI426249071	738.812	1018.07	1464.78	1245.89	533.372	978.903	479.728	1140.09	944.484	1685.06	1119.44	1309.46	539.456	1313.84	474.966	1579.87
CUST_10005_PI426249071	3764.69	2898.28	2101.34	1946.85	3253.03	2988.72	3140.28	2576.81	2833.34	2483.5	2065.88	1684.82	2994.53	2336.22	2621.16	2195.95
CUST_10006_PI426249071	2047.76	1565.03	1175.01	1119.22	1886.27	1772.03	1744.88	1533.55	1405.97	1461.03	1226.23	973.691	1690.56	1513.19	1496.05	1265.79
CUST_10007_PI426249071	2386.12	3395.25	2571.86	4200.06	2904.17	4656.34	2249.58	3122.89	3470.53	4856.28	3323	4113.59	2957.3	4779.25	2527.82	4042.19
CUST_10008_PI426249071	1202.7	1645.86	1322.86	1992.73	1440.48	2361.51	1082.96	1546.78	1701.77	2503.56	1733.64	2095.05	1569.73	2439.45	1258.91	1950.03
CUST_10009_PI426249071	791.753	1009.27	475.455	926.428	788.116	934.434	868.341	1042.68	926.694	1244.42	961.806	757.184	651.925	937.922	887.094	1051.74
CUST_1001_PI426249071	597.084	3904.28	2323.77	5666.72	1527.94	2458.07	1145.5	2203.2	1066.64	1693.59	4817.7	4282.25	1184.22	2556.09	1286.03	2138.18
CUST_10010_PI426249071	367.184	356.952	218.923	421.258	364.952	439.642	387.817	468.372	385.669	557.1	396.438	313.082	262.659	370.163	347.869	394.053
CUST_10011_PI426249071	409.798	240.267	538.575	411.284	538.4	495.803	634.725	501.019	248.507	232.578	401.247	406.712	515.381	458.694	526.028	364.281
CUST_10012_PI426249071	967.228	581.775	1175.01	930.997	1387.72	1263.19	1646.12	1245.2	518.347	497.767	820.766	862.445	1223.22	976.066	1223.62	768.125
CUST_10013_PI426249071	6716.86	8057.69	3385.64	5391.36	3180.78	2995.44	3211.27	3567.12	6834.91	7844.12	4289.34	5901.5	3293.25	3303.47	3743.78	4612.06
CUST_10014_PI426249071	5832.28	6913.11	3093.34	4741.56	2846.69	2830.25	2934.86	2929.59	5662.41	5549.66	3132.47	4480.2	2433.72	2482.55	2763.97	3154.36
CUST_10015_PI426249071	3886.88	2074.14	1733.64	1429.97	3228.53	3079.97	3262.02	2764.22	1257.61	609.372	1872.42	1384.38	2533.46	2547.28	2617.22	2052.89
CUST_10016_PI426249071	1750.34	848.487	876.309	673.606	1496.8	1432.87	1480.6	1220.14	663.652	324.775	907.964	715.837	1310.97	1345.01	1343.77	993.584
CUST_10017_PI426249071	538.098	378.984	576.141	648.416	524.844	645.85	495.178	748.394	599.366	586.962	616.938	675.369	497.52	610.692	529.85	640.828
CUST_10018_PI426249071	442.68	298.859	475.455	543.57	425.425	556.397	414.406	638.109	512.916	431.622	437.319	559.164	405.144	484.531	401.692	508.812
CUST_10019_PI426249071	6096.77	3528.56	4626.66	4634.69	8081.27	6852.5	8569.38	7691.88	3637.94	1751.41	5036	4816.66	7527.48	6324.19	8177.94	6135.78
CUST_1002_PI426249071	141.847	71.0563	436.969	248.507	194.895	285.579	143.833	196.998	165.037	170.121	189.194	262.659	181.714	207.003	114.595	160.184
CUST_10020_PI426249071	6163.97	3170	4727.81	4588.94	8098.45	7215.58	8909.97	7731.09	3451.62	1513.38	4167.34	4500.5	7048.72	5819.59	7582.61	5059.78
CUST_10021_PI426249071	828.825	901.944	792.778	461.134	633.897	475.956	811.936	513.516	545.456	673.217	570.331	489.109	738.947	576.141	972.044	719.938
CUST_10022_PI426249071	406.913	404.205	376.769	184.8	275.065	223.749	355.795	234.812	247.891	337.139	275.8	195.251	338.812	250.545	423.492	313.194
CUST_10023_PI426249071	1967.75	2779.69	3253.88	5326.56	2442.12	3491.89	2254.33	4083.42	2476.78	2771.19	4755.59	6001.28	2795.38	3718.8	2085.18	4344.28
CUST_10024_PI426249071	2281.33	2937.47	3623.14	6040.62	3007.17	3957.44	2613.01	4540.89	2726.39	3100.31	5481.5	6867.02	3322.5	4238.62	2291.79	5125.75
CUST_10025_PI426249071	1464.24	1057.74	1489.89	1892.73	1839.22	1338.94	2241.98	1923.59	1156.18	1430.43	1929.16	1780.55	1782.33	1363.83	2350.3	1661.67
CUST_10026_PI426249071	2327.09	1750.88	2337.58	3151.34	2890.94	2258.88	3736.06	3042.91	1910.9	2061.27	2801.25	2767.66	2998.44	2104.07	3851.56	2621.67
CUST_10027_PI426249071	60.3888	62.6794	159.852	46.8394	32.345	16.0194	69.69	39.8869	92.7319	188.889	84.0869	62.15	42.6069	12.8537	74.4294	44.1472
CUST_10028_PI426249071	118.532	126.499	297.777	169.845	78.5694	46.8394	176.496	99.1775	186.033	328.98	166.717	143.749	81.81	40.4494	146.607	86.8694
CUST_10029_PI426249071	2029.94	2599.07	4732.28	4945.59	3250.38	2792.42	3192.09	3585.5	3375.09	3994.75	4654.75	4796	2837.97	2653.5	2975.97	2920.47
CUST_1003_PI426249071	138.25	72.4356	368.834	199.224	185.162	247.891	136.347	182.461	153.619	159.137	185.162	228.296	181.714	205.01	115.569	158.509
CUST_10030_PI426249071	2465.34	2912.3	5354.88	5834.5	3802.14	3317.66	3771.78	4234.97	4017.31	4522.23	4977.11	5625.94	3425.12	3156.25	3554.81	3686.69
CUST_10031_PI426249071	3287.75	2174.95	3744.55	2922.34	6297.88	5616.88	7052	6477.03	2581.41	1731.51	2881.94	2995.44	5473.45	4909.09	5652.75	4498.36
CUST_10032_PI426249071	1212.86	710.616	1485.68	1171.22	2433.08	2044.48	2691.69	2417.64	1000.11	676.155	1015.9	1168.17	1992.92	1778.25	2143.78	1508.62
CUST_10033_PI426249071	3465.44	3426.66	2996.69	4620.09	4246.7	4112.22	4433.53	4210.09	3224.59	3100.31	4049.03	5026.28	4376.81	4814.09	5538.12	4511.86
CUST_10034_PI426249071	4529.2	4548.47	3763.47	6034.14	5646.52	5505.69	5759.06	5357.75	4109.08	3933.48	5332.84	6268.22	5934.48	6364.66	7403.28	5823.56
CUST_10035_PI426249071	1293.31	1187.23	743.519	1005.25	963.25	872.169	939.891	1140.09	1801.89	959.916	761.706	1142.19	856.491	1100.03	1001.39	1474.68
CUST_10036_PI426249071	723.341	552.253	435.644	613.078	519.503	480.239	505.553	607.916	1067.96	607.309	415.395	665.112	508.175	652.228	548.319	771.112
CUST_10037_PI426249071	1142.71	747.858	1409.09	1305.61	1440.48	1261.91	1577.14	1702.87	1030.06	1029.42	1210.76	1320.97	1334.97	1264.74	1401.41	1649.64
CUST_10038_PI426249071	1023.42	606.164	1199.73	1120.34	1091.99	984.833	1265.14	1355.12	1057.35	920.55	991.759	1167.54	1171.22	1071.62	1163.15	1340.65
CUST_10039_PI426249071	99.8581	43.14	93.2812	72.595	115.849	113.306	178.707	126.839	131.449	88.4181	40.4494	55.4519	109.216	89.6887	142.565	97.2931
CUST_1004_PI426249071	846.022	702.881	1863.75	1885.51	996.8	1229.05	1018.77	1357.98	1239.21	1386.01	1539.74	2269.69	1087.44	1103.69	1160.72	1345.14
CUST_10040_PI426249071	92.8356	42.7031	83.0056	56.9256	100.78	102.52	156.454	106.205	111.153	64.96	29.3544	38.7644	88.8063	66.7556	107.366	80.515
CUST_10041_PI426249071	2666.91	2273.63	3753.95	4963.44	2849.06	2503.2	3019.83	2542.19	2425.28	2432.24	3863.91	4747.06	3004.75	2212.22	2756.81	2433.08
CUST_10042_PI426249071	2531.94	2103.31	3482.66	4646.08	2793.25	2390.14	2886.55	2337.9	2334.35	2368.8	3795.62	4442.56	3013.22	2095.52	2646.34	2343.94
CUST_10043_PI426249071	36.175	26.6038	107.576	74.4294	14.4419	21.3388	33.0356	26.8006	69.41	121.934	38.0794	58.2256	21.6506	16.6597	24.2769	34.915
CUST_10044_PI426249071	30.3006	34.6287	82.79	34.6769	18.3894	14.4559	37.8387	38.7644	81.6106	127.381	34.0562	31.4806	17.5044	12.3894	29.9556	21.5106
CUST_10045_PI426249071	2081.61	1516.14	528.844	724.884	1578.06	1376.98	1628.62	1633.2	1402.97	1111.19	500.705	719.05	1593.94	1590.64	1690.27	1956.86
CUST_10046_PI426249071	661.062	494.363	245.191	402.006	540.491	457.019	574.333	531.797	508.727	430.931	273.816	453.709	597.872	555.556	645.325	591.291
CUST_10047_PI426249071	37.7212	127.381	213.965	537.12	202.389	172.562	264.253	367.394	42.6069	168.25	396.438	619.8	165.486	158.509	237.071	273.601
CUST_10048_PI426249071	14.0962	32.8956	50.1538	115.372	42.84	41.7869	51.0744	74.9522	10.7744	42.3987	91.6456	149.84	40.5775	40.0156	52.1781	64.39
CUST_10049_PI426249071	2092.03	2400.69	2565.93	3099.55	2263.32	2116.98	2553.06	2656.75	2528.73	2577.13	3077.55	3467.62	2400.69	2421.72	3250.38	2948.12
CUST_1005_PI426249071	553.05	488.042	1233.07	1333	634.377	782.706	645.447	860.462	625.375	705.625	870.419	1363.83	550.641	588.062	603.916	683.703
CUST_10050_PI426249071	979.016	1093.42	1243.53	1505.29	992.109	971.275	1147.56	1179.95	1145.01	1210.59	1492.08	1644.73	1057.11	1029.59	1405.38	1231.29
CUST_10051_PI426249071	6836.75	3329.84	3940.64	3388.88	8108.62	8128.44	8812.02	7691.88	3639.06	1029.42	3570.81	3228.12	9096.77	7267.69	7568.41	5114.03
CUST_10052_PI426249071	6335.5	2881.94	3537.34	3048.16	7681.5	7257.28	8098.45	7162.06	3957.98	937.253	3313.5	3377.47	9173.53	7702.34	8290.84	5180.84
CUST_10053_PI426249071	967.228	914.872	1046.88	1126.51	1238.94	1914.83	1941.78	1967.38	1088.29	749.93	1415.11	1104.36	1101.96	2117.24	1474.78	1790.48
CUST_10054_PI426249071	536.097	467.438	627.541	643.331	668.288	1041.12	1095.78	1040.42	675.575	496.639	1003.64	743.228	776.234	1339.68	1015.9	1168.76
CUST_10055_PI426249071	933.487	1193.38	694.547	812.459	404.834	767.612	474.762	701.222	740.091	1328.65	819.397	761.706	363.466	712.306	484.35	599.066
CUST_10056_PI426249071	1273.84	1631.55	897.248	1085.28	617.462	1101.39	662.239	953.509	946.033	1586.55	993.728	1013.23	487.881	1010.91	673.217	807.928
CUST_10057_PI426249071	33249.7	14093.8	11070.3	10889.3	13487	16368.9	13572.5	18318.8	19871.2	12712.2	8542.5	11181.6	14189.5	17509.8	11765.4	18258.7
CUST_10058_PI426249071	39895.6	18369.3	14860.3	14149.7	18767.7	22485.6	18304.9	24295.9	24617.8	15924.8	10455.2	13683.8	19268.4	22527.8	16756.6	23030.3
CUST_10059_PI426249071	552.253	624.138	319.178	347.222	828.216	790.841	664.259	599.458	458.222	593.841	510.519	397.506	937.922	810.133	782.775	573.203
CUST_1006_PI426249071	643.562	442.028	177.355	144.291	107.366	137.113	126.499	278.022	637.266	329.372	76.9163	186.781	115.849	198.734	167.826	385.941
CUST_10060_PI426249071	347.414	369.591	187.601	241.611	426.445	422.312	346.544	335.325	269.657	398.597	352.153	299.994	552.528	500.572	455.556	403.806
CUST_10061_PI426249071	168.048	153.125	147.165	174.48	98.5425	58.8312	75.2837	50.9006	184.267	226.002	194.736	208.875	107.471	60.9244	115.569	64.96
CUST_10062_PI426249071	209.541	171.488	203.697	241.041	129.47	79.8863	122.153	70.8856	200.298	252.341	245.992	236.541	136.751	68.2725	137.301	80.0894
CUST_10063_PI426249071	2632.73	2348.86	4553.84	3498.31	2248.95	1501.27	2034.58	1798.33	1421.73	1614.7	5783.67	4105.62	1599.92	959.084	1527.94	1391.71
CUST_10064_PI426249071	1162.92	1179.68	2603.69	1847.67	1304.9	827.241	1129.39	992.222	807.194	891.625	3146.92	2165.71	884.509	546.547	838.166	749.93
CUST_10065_PI426249071	3060.11	3415.94	795.475	897.103	867.378	1168.06	697.709	1115.87	1732.53	2073.74	992.483	946.809	804.913	1135.67	705.106	1117.61
CUST_10066_PI426249071	3021.72	3235.47	795.894	893.136	849.487	1150.66	668.375	1073.22	1638.69	1838.76	840.172	844.555	709.486	1044.89	628.781	937.766
CUST_10067_PI426249071	2535.55	3702.12	3122.89	2939.41	1312.62	1376.98	1155.41	1461.72	3437.47	3411.72	2969.97	2883.31	1425.73	1638.28	1419.02	2131.59
CUST_10068_PI426249071	1823.91	2384.48	2290	1840.5	900.353	944.717	805.428	993.728	2624.62	2562.74	1757.36	1830.13	999.4	1083.57	893.659	1294.94
CUST_10069_PI426249071	1035.73	1039.64	514.239	296.904	533.372	493.222	487.578	510.022	874.144	1027.03	427.759	319.286	622.122	598.956	562.519	668.375
CUST_1007_PI426249071	425.425	276.448	121.14	103.85	67.0375	94.8206	83.0056	183.067	398.597	235.593	65.9256	118.279	82.0537	112.617	100.913	233.077
CUST_10070_PI426249071	827.241	783.144	458.786	272.113	458.33	437.319	422.43	427.014	719.641	897.103	380.944	286.826	555.289	503.822	464.725	560.653
CUST_10071_PI426249071	122.909	507.456	267.622	820.766	334.259	289.8	394.634	414.15	185.299	468.931	704.991	977.872	298.148	336.081	357.79	441.392
CUST_10072_PI426249071	72.2212	199.127	119.216	385.778	147.553	134.887	166.631	168.148	90.5288	194.128	275.183	385.859	123.817	130.591	127.381	136.751
CUST_10073_PI426249071	1117.85	1368.08	1616.24	4013.31	1011.42	1802.9	1097.53	2111.44	1509.82	1695.75	2748.16	4458.75	884.509	1992.04	937.253	2365.37
CUST_10074_PI426249071	3018.61	3852.78	4349.19	11207.8	2826.56	5171.19	3133.75	5813.95	3975.78	4055.97	6602.09	11600.2	2313.95	5538.12	2584.17	6357.25
CUST_10075_PI426249071	2509.71	6236.41	8077.62	11550.6	4964.61	7939.91	4442.56	6326.2	5586.41	10432.4	12248	11058.6	5121.95	7411.72	4780.14	7250.88
CUST_10076_PI426249071	1618.27	3770.66	5121.95	7487.88	3113.19	4707.66	2907.12	3894.88	3675.78	6253.84	6950.44	8003.94	3236.94	4560	3102.75	4386.31
CUST_10077_PI426249071	1661.02	2019.7	1444.51	1518.65	1734.19	1088.29	1537.27	1159.99	1539.04	1506.09	2029.67	1556.48	2161.74	1260.11	1817.83	1321.73
CUST_10078_PI426249071	2244.47	2442.12	1844.97	1970.02	2180.66	1401.41	2022.2	1492.3	1774.22	1851.65	2388.75	1939.58	2658.94	1530.96	2191.04	1540.97
CUST_10079_PI426249071	588.816	515.553	450.111	543.57	511.711	341.156	457.416	327.083	521.013	543.295	580.181	582.119	626.638	372.441	520.5	408.712
CUST_1008_PI426249071	534.317	389.85	680.472	475.956	463.281	468.767	481.434	474.381	916.097	914.872	398.962	527.831	521.416	536.737	571.663	542.553
CUST_10080_PI426249071	792	626.638	610.237	712.087	703.5	461.134	629.719	448.369	766.409	715.837	727.409	757.388	870.791	491.266	742.275	506.834
CUST_10081_PI426249071	7210.5	4696	5313.52	4478.75	7009.62	6118.31	7857.72	7507.44	4572.66	2075.31	4508.56	4289.34	7264.31	7733.83	8532.53	6444.91
CUST_10082_PI426249071	10972.8	5832.28	7851.31	6510.09	10539.5	9166.28	11525.5	10894.5	6096.77	2499.94	5698.75	5481.5	9869.38	9373.27	10749.7	7725.34
CUST_10083_PI426249071	6761.44	6307.5	28220.6	16090.9	16118.4	12913.3	14086.4	12026.9	15911.9	15176.2	20873.4	14551.6	16583.4	9535.94	15406.5	10924.4
CUST_10084_PI426249071	1878.27	1463.33	9528.94	5211.09	5026.28	4121.81	4285.22	3836.66	5335.09	4514.66	6116.2	4505.91	4844.06	2926.84	4278.84	3215.55
CUST_10085_PI426249071	4524.34	7119.38	6591.77	8556.44	8223.77	5599.48	5447.41	4777.8	6022.81	9656.36	12852.7	9367.53	8645.81	5730.94	6155.64	6440.08
CUST_10086_PI426249071	1281.24	2100.32	2026.39	2509.71	2506.34	1629.75	1665.49	1315.49	1900.59	3148.56	4368.34	3127.14	2896.52	1768.33	1989.11	1880.22
CUST_10087_PI426249071	3558.47	1950.8	837.197	1206.8	1858.21	2497.92	2164.5	2345.11	2415.14	2888.78	1009.27	1175.24	1920.54	2201.85	1596.34	2355.77
CUST_10088_PI426249071	3156.25	1537.98	781.305	1061.85	1721.03	2285.98	2012.64	2064.96	1960.8	2356.68	804.772	925.184	1664.95	1714.03	1312.74	1714.85
CUST_10089_PI426249071	11152.4	7201.59	4501.78	3922.25	9388.69	7169.56	9693.22	6750.16	8551.41	6478.45	4607.44	3594.22	9998.19	6714.22	8971.41	5848.94
CUST_1009_PI426249071	7470.66	5307	8027.91	5832.28	7156.69	6584.31	8738.81	5960.16	10836.4	9723.38	3699.58	5387	7681.5	5878.62	8732.62	6079.5
CUST_10090_PI426249071	5847.03	3500.94	2645.28	2170.11	5104.41	4294.22	5340.53	3901.81	4755.59	3250.86	2178.02	1796.81	5133.75	3464.92	4339.97	2836.94
CUST_10091_PI426249071	5433.41	4010.81	1052.72	1181.01	2036.64	1774.55	2339.81	2038.57	3293.88	3439.33	1561.17	1239.34	2171.25	1791.81	2617.22	2536
CUST_10092_PI426249071	1612.11	1147.62	363.314	386.803	598.466	543.516	702.881	593.542	930.53	1116.13	504.347	401.247	622.438	511.859	738.678	724.239
CUST_10093_PI426249071	180.532	121.934	123.234	123.234	174.375	125.071	138.25	131.542	172.967	128.734	148.077	153.011	171.183	120.276	163.559	154.805
CUST_10094_PI426249071	454.331	325.575	394.906	444.375	529.3	384.867	470.698	454.637	436.969	302.533	371.597	412.725	472.878	331.784	417.984	384.197
CUST_10095_PI426249071	427.872	421.381	424.866	300.085	654.061	542.553	672.209	538.82	232.874	196.366	488.78	393.291	848.612	603.916	699.556	555.039
CUST_10096_PI426249071	545.794	491.652	549.712	396.334	828.902	711.975	860.698	663.728	280.326	226.931	571.663	450.347	996.053	700.856	749.612	597.938
CUST_10097_PI426249071	3299.91	4071.38	2452.89	3411.72	1888.56	2285.98	1513.38	2390.82	3706.5	4667.06	2367.56	3313.5	1983.11	2206.08	1510	2167.3
CUST_10098_PI426249071	1101.8	1271.31	881.378	1209.36	631.802	763.933	486.006	769.248	1429.52	1811.03	915.5	1252.54	730.331	788.459	506.3	721.195
CUST_10099_PI426249071	2277.14	2271.05	2191.26	1992.73	2578.62	2427.55	1839.44	3112.31	1801.89	2007.38	1457.66	1579.43	2292.06	2474.18	1704.11	2865.53
CUST_101_PI426249071	203.213	225.049	583.909	645.325	796.888	575.856	765.061	519.9	498.356	651.509	657.906	641.87	836.625	554.636	840.022	502.85
CUST_1010_PI426249071	1988.03	1332.52	787.978	640.019	2121.12	1454.09	1490.47	1241.09	2538.87	1533.55	835.347	524.222	2151.14	1485.34	1444.78	1193.6
CUST_10100_PI426249071	1216.22	1116.13	1141.55	1042.68	1301.05	1195.35	895.062	1543.64	1092.19	1345.69	910.933	1039.25	1481.8	1494.62	1008.8	1730.14
CUST_10101_PI426249071	1612.11	2165.02	2035.79	1740.81	2939.17	2375.29	2514.59	2209.12	1413.27	1671.35	2547.28	1671.87	3228.12	2530.22	2829.73	2141.89
CUST_10102_PI426249071	1664.95	2106.42	2051.92	1792.33	3000.28	2505.82	2517.62	2253.23	1545.74	1785.69	2320.92	1737.89	3556.56	2682.19	2887.91	2294.92
CUST_10103_PI426249071	6199.81	5693.53	5034.2	4061.34	7201.59	5164.22	8167.25	6110.31	6503.03	5925.22	7054.12	3857.44	7324.62	5279.48	9426.97	5987.06
CUST_10104_PI426249071	8662.56	7825.78	6852.5	5510.22	9685.94	7205.06	11391.1	8162.91	8467.22	7644.41	8596.03	4851.22	9830.28	6840.38	11617.2	7681.5
CUST_10105_PI426249071	2578.62	1673.86	1901.05	1861.87	1868.41	2345.11	2012.64	2649.88	2628.5	2639.95	1193.38	1679.64	1741.63	2532.96	2037.61	2681.88
CUST_10106_PI426249071	936.034	570.331	734.853	745.691	652.788	835.6	713.35	984.484	1005.1	1084.6	459.272	708.166	637.592	931.2	731.184	960.444
CUST_10107_PI426249071	2660.69	1875.28	1380.95	1476.29	1578.06	2044.48	1522.84	2121.12	2126.62	2262.05	1347.32	1624.16	1625.95	2154.13	1435.12	2365.37
CUST_10108_PI426249071	3893.31	2696.41	1914.83	1974.65	2317.61	2950.94	2217.96	3083.64	2652.59	2682.19	1590.64	2015.12	2068.5	2768.12	1904.62	2904.5
CUST_10109_PI426249071	403.659	656.556	265.446	332.163	198.097	161.22	189.194	323.109	108.927	164.658	298.459	290.463	189.077	210.056	217.988	331.742
CUST_1011_PI426249071	810.237	503.477	351.788	267.145	880.861	591.159	589.322	487.578	1100.5	712.087	378.461	218.474	895.062	599.366	588.272	498.075
CUST_10110_PI426249071	634.009	1067.62	432.262	534.369	313.082	271.941	316.05	526.028	164.324	231.237	388.65	442.028	271.836	301.78	343.587	505.495
CUST_10111_PI426249071	1529.33	884.678	1038.01	963.716	910.097	853.694	890.609	1137.05	1482.16	2066.2	1046.67	1038.58	914.872	873.778	872.169	1106.71
CUST_10112_PI426249071	932.581	514.116	675.456	596.778	544.094	534.266	527.523	668.084	865.55	1174.62	592.378	622.122	520.5	518.472	474.381	601.484
CUST_10113_PI426249071	1045.72	1080.62	742.513	668.186	442.75	479.384	352.887	396.386	1440.8	1800.89	736.212	758.934	626.394	559.522	420.456	481.712
CUST_10114_PI426249071	2179.68	2384.48	1495.59	1454.78	932.581	1081.38	813.508	888.428	2988.72	3511.27	1519.03	1523.1	1327.23	1218.38	844.555	1047.17
CUST_10115_PI426249071	1336.66	1137.19	1036.58	1142.28	1054.8	1440.38	1257.77	1437.45	2243.36	1439.29	1436.84	1190.74	1050.32	1302.97	1250.78	1236.64
CUST_10116_PI426249071	413.78	325.109	343.692	364.739	332.834	409.219	362.025	419.163	666.727	494.363	484.236	423.869	313.409	396.634	370.906	371.134
CUST_10117_PI426249071	1099.8	10719.3	8173	10635	18819.8	2645.97	13196.8	1957.76	10801.4	4112.91	25968.8	12579.1	15325.5	1927.51	13462.3	985.603
CUST_10118_PI426249071	686.32	6223.25	4903.91	6573.66	11259	1617.41	8155.44	1242.03	6665.38	2650.34	15954.5	8263.25	9334.62	1164.92	8658.16	562.966
CUST_10119_PI426249071	9.24125	8.00313	14.7912	10.5031	11.9156	13.5331	11.5275	8.19	7.84438	7.60562	16.7094	12.8019	12.6475	13.7287	14.2988	7.88312
CUST_1012_PI426249071	1909.72	1842.75	1202.89	1453.08	1980.98	1698.67	2276.12	1789.58	1145.5	965.234	1476.54	1345.41	1924.01	1534.89	2157.88	1835.98
CUST_10120_PI426249071	7.32406	7.46938	7.20437	7.23	10.27	8.00313	8.91625	7.29656	7.06062	7.26	8.22219	7.47687	10.5369	7.39562	9.94375	7.05813
CUST_10121_PI426249071	1133.32	615.795	76.9163	33.2725	131.976	168.25	145.563	243.365	572.216	323.337	26.2844	28.8944	219.846	191.909	203.383	256.661
CUST_10122_PI426249071	403.659	230.455	27.755	9.62156	45.2863	58.4056	46.4231	74.9522	250.711	146.106	8.42188	11.5756	77.9887	87.72	77.7969	114.194
CUST_10123_PI426249071	43.8006	26.3944	8.77562	8.12	17.9831	17.2206	20.1094	25.6462	21.1244	13.9906	7.95312	8.01938	18.4806	15.4181	16.8125	9.80312
CUST_10124_PI426249071	51.2987	36.6063	11.1969	8.74188	12.2375	19.1944	19.5756	12.2659	18.315	15.5813	10.3575	12.3125	20.4706	19.8669	23.57	12.5494
CUST_10125_PI426249071	13468.6	21231.7	6547.5	5812.12	7385.34	6739.34	6848.97	5947.5	8197.62	8565.42	6991.47	5653.77	8182.88	6857.69	7018.83	7708.47
CUST_10126_PI426249071	18350.3	30180.2	10138	8669.78	11073.3	10164.3	10363.3	8909.97	12414.5	12414.5	9221.56	8088.41	11645.7	9634.12	9928.66	10571.3
CUST_10127_PI426249071	2418.2	829.23	1984.67	1642.88	3540.16	3319.72	4234.97	2879.75	1172.42	526.559	1129.03	1474.93	3470.14	2324.13	3153.12	2117.24
CUST_10128_PI426249071	674.294	244.287	676.416	535.875	980.87	939.681	1225.62	815.831	404.584	198.463	417.894	537.884	1190	753.009	1036.45	664.737
CUST_10129_PI426249071	5232.09	3016.84	3800.55	3402.97	6496.44	5360.62	6047	5513.75	2711.47	1015.41	3524.34	3517.55	6499.25	4625.81	5552.59	3884.78
CUST_1013_PI426249071	2199.08	1910.9	1265.79	1548.24	2126.62	1823.67	2396.27	1880.47	1344.87	1062.92	1574.74	1352.05	2196.38	1679.1	2401.84	1867.23
CUST_10130_PI426249071	1583.53	778.936	1186.4	1026.24	1861.23	1593.65	1896.89	1584.03	773.992	303.65	948.487	976.206	1893.84	1190.57	1477.32	877.711
CUST_10131_PI426249071	788.938	1034.51	637.888	648.789	911.469	1171.79	793.228	1012.1	719.641	1209.29	658.531	640.438	895.559	1306.68	733.072	1029.59
CUST_10132_PI426249071	813.022	1075.61	674.959	675.12	928.952	1191.05	814.069	1031.64	599.366	1015.41	563.591	547.284	772.733	1129.21	650.444	888.134
CUST_10133_PI426249071	378.017	275.559	276.805	230.263	437.819	504.617	463.281	458.566	241.259	292.775	274.947	283.38	397.144	385.941	380.634	368.558
CUST_10134_PI426249071	509.663	351.216	372.216	324.67	585.553	654.337	620.231	605.177	334.331	383.427	320.091	355.572	509.062	508.641	502.85	463.784
CUST_10135_PI426249071	1063.46	1285.08	1319.74	1378.69	692.628	497.688	763.109	894.062	1336.66	1775.67	1104.65	1447.22	701.508	481.066	804.772	908.341
CUST_10136_PI426249071	845.361	988.078	1053.73	1084.19	554.148	374.444	584.494	680.706	985.366	1270.19	762.667	1072.84	491.119	337.609	572.084	618.894
CUST_10137_PI426249071	2143.94	1559.03	466.95	415.119	425.425	304.246	697.709	519.019	1074.74	1319.48	514.552	382.866	408.712	310.647	691.316	536.18
CUST_10138_PI426249071	740.447	581.775	174.189	123.702	160.184	126.263	231.419	174.797	317.323	487.881	185.299	106.793	128.913	105.832	210.887	172.876
CUST_10139_PI426249071	6008.09	15256.9	3033.33	3215.55	3836.08	4524.34	3192.09	5052.31	6665.38	4183.03	3072.31	2934.44	4319.06	6702.69	3890.62	6232.95
CUST_1014_PI426249071	88.8063	66.3088	150.872	288.305	1057.58	497.353	936.163	135.986	308.681	178.117	455.803	213.912	816.431	245.397	640.828	77.7969
CUST_10140_PI426249071	3705.69	11086.1	2335.7	2514.94	2752.55	3184.91	2195.64	3505.25	3924.75	2839.83	2482.17	2226.18	2824.28	4376.81	2572.84	4212.34
CUST_10141_PI426249071	316.775	187.294	411.422	409.219	415.231	358.594	521.756	393.964	269.991	245.893	328.777	397.781	444.375	253.459	368.259	332.834
CUST_10142_PI426249071	165.486	76.7556	199.55	172.784	196.798	163.283	243.454	178.477	138.25	118.156	150.274	177.649	243.706	118.033	200.934	159.137
CUST_10143_PI426249071	318.059	134.544	105.254	97.5125	252.806	232.088	350.042	199.455	155.903	203.213	103.039	85.1819	230.263	145.474	285.214	141.751
CUST_10144_PI426249071	609.519	286.341	218.474	227.857	532.4	466.042	745.567	414.645	275.927	350.734	216.341	223.794	410.708	272.872	575.2	255.064
CUST_10145_PI426249071	872.467	1413.38	1421.25	2220.97	1606.8	2271.31	1294.94	2154.56	1139.81	1777.62	1862.05	2503.56	1632.69	3230.75	1803.11	2841.02
CUST_10146_PI426249071	995.138	1280.26	1629.45	2439	1819.92	2589.44	1482.16	2370.2	1415.11	1827.02	1725.58	2519.86	1726.86	3262.02	1867.23	2583.14
CUST_10147_PI426249071	367.184	444.295	507.675	428.462	695.256	392.027	802.931	306.408	444.044	645.672	778.225	387.52	620.231	317.675	816.431	292.916
CUST_10148_PI426249071	699.294	955.003	932.869	787.978	1448.32	813.972	1776.25	633.897	839.103	1207.34	1536.55	717.734	1301.59	604.914	1614.7	559.091
CUST_10149_PI426249071	4326.11	3722.41	3444.62	3529.59	4369.42	3831	4059.81	2944.06	3937.5	4131.17	3297.56	3636.88	5121.95	4100.31	4362.67	3292.62
CUST_1015_PI426249071	66.1244	33.6463	80.1894	146.216	623.019	290.547	513.516	82.0537	243.454	120.834	314.848	146.106	548.147	160.82	411.012	59.6375
CUST_10150_PI426249071	1667.06	1376	1449.9	1434.85	1709.62	1546.78	1605.93	1176.75	1562.11	1751.41	1372.83	1456.27	2109.85	1620.17	1730.41	1265.79
CUST_10151_PI426249071	4002.89	4103.84	3312.14	3631.36	3054.59	2676.09	2633.41	2953.91	3905.47	2711.47	2620.41	3302.84	2634.98	2194.28	2273.63	2605.4
CUST_10152_PI426249071	2860.41	2773	2207.34	2482.94	2081.92	1802.9	1686.91	1895.12	2702.97	1985.99	1891.75	2288.75	1856.14	1568.59	1603.11	1824.54
CUST_10153_PI426249071	3438.31	2523.91	5205.16	5857	5175.12	5546.91	4092.94	5656.64	3643.03	3095.59	5043.91	6322.23	4696.83	5350.95	4646.81	5584.27
CUST_10154_PI426249071	4598.36	3153.12	6236.41	7201.59	6260.88	7007.52	5264.78	6719.5	4139.66	3176.67	5716.61	7111.66	5707.12	6004.78	5141.12	6063.31
CUST_10155_PI426249071	1764	3344.58	2141.89	2379.78	2314.52	2309.7	2227.81	2754.19	1167.76	2029.23	2748.16	2804.84	2333.33	2512.98	2336.53	2920.47
CUST_10156_PI426249071	1015.24	1818.07	1304.9	1389.03	1338.47	1389.28	1278.78	1596.34	699.211	1287.25	1639.66	1722.95	1414.07	1474.93	1395.69	1735.7
CUST_10157_PI426249071	9.41875	9.80312	40.6669	12.43	13.3425	12.2375	19.9913	27.0059	17.2644	17.7106	10.9138	14.6919	11.5756	9.1675	11.7094	14.7475
CUST_10158_PI426249071	8.45312	7.31813	38.8669	17.4213	12.8537	12.4097	18.2741	22.6706	10.5528	10.5031	11.6419	13.0969	11.17	10.1794	11.6881	9.5
CUST_10159_PI426249071	11427.7	20078.2	26185.9	24212.2	28033.9	16583.4	23219.4	21170.7	13145.5	18408.8	22847.8	22625.3	25763.1	15076.4	24746.9	18767.7
CUST_1016_PI426249071	287.281	264.155	1117.35	902.453	484.122	340.55	528.022	581.475	548.534	522.278	1025.31	1125.08	374.292	299.674	487.416	444.484
CUST_10160_PI426249071	5107.97	9243.78	12659	11157.7	12614.1	7289.72	10740.2	9619.31	5756.25	7156.69	10635	10705.4	11894.7	6722.75	11064.4	7713.66
CUST_10161_PI426249071	14901.1	12676.2	14016.1	12262.6	10660.3	12981.2	11248.6	26640.8	14433.3	17835.8	8280.02	11395.8	10138	15502.7	11479.2	24354.7
CUST_10162_PI426249071	6059.36	5288.38	6213.41	5542.81	4552.19	5408.31	4968.75	11469.4	5775.62	6275.61	3117.09	5124.75	3778.53	6211.5	4550.53	9359.38
CUST_10163_PI426249071	566.175	557.019	392.647	210.197	593.663	419.503	666.572	273.816	543.878	500.928	386.255	224.423	790.272	409.434	698.444	323.447
CUST_10164_PI426249071	1052.72	977.581	707	408.814	1105.53	797.85	1238.67	520.844	962.141	803.031	578.797	409.306	1410.28	745.567	1234.84	569.438
CUST_10165_PI426249071	471.106	939.359	629.491	575.692	709.306	719.495	764.325	722.697	581.078	964.109	874.378	618.894	649.786	670.562	753.448	775.222
CUST_10166_PI426249071	248.307	386.65	290.983	219.328	316.641	326.803	348.459	274.519	299.461	457.741	356.291	249.661	343.994	300.904	342.363	288.991
CUST_10167_PI426249071	1128.42	431.069	244.412	141.942	829.831	749.305	1015.41	662.43	562.85	366.766	128.034	140.92	736.325	646.456	851.175	666.727
CUST_10168_PI426249071	766.737	303.134	164.822	92.01	571.808	514.116	693.066	462.597	382.663	235.593	91.4594	81.1713	543.57	441.531	592.806	427.341
CUST_10169_PI426249071	672.772	581.775	209.541	59.2313	438.709	484.642	513.159	417.402	451.531	378.331	166.246	53.6344	415.856	369.259	473.583	304.714
CUST_1017_PI426249071	757.502	788.681	2797.88	2626.59	1087.25	1002.94	1247.55	1737.5	1270.88	1121.55	2127.77	2659.95	691.316	725.966	949.938	1141.55
CUST_10170_PI426249071	539.681	498.625	171.255	39.3744	351.103	419.163	421.008	347.969	377.884	305.516	118.532	40.5775	339.509	297.578	396.386	237.913
CUST_10171_PI426249071	425.113	334.188	481.434	426.445	821.275	649.078	780.497	531.375	291.754	452.725	481.87	408.053	930.53	705.547	828.978	538.4
CUST_10172_PI426249071	894.531	631.039	917.844	848.844	1747.12	1373.19	1672.71	1133	552.642	751.266	743.373	705.106	1776.84	1302.97	1533.59	966.884
CUST_10173_PI426249071	6477.03	4103.84	8280.02	6141.44	5510.22	6702.69	5678.97	9766.56	5257.14	2085.18	4961.62	5430.97	5788.72	7937.78	6161.53	7974.12
CUST_10174_PI426249071	8355.44	5384.06	10924.4	7974.12	7153.19	8862.31	7766.05	12308.3	7644.41	2828.83	6667.31	8077.62	8263.25	11099.5	8882.72	11002.8
CUST_10175_PI426249071	308.038	308.681	317.323	288.819	660.975	464.3	722.612	435.722	111.813	100.149	345.847	245.634	796.888	451.413	654.175	367.73
CUST_10176_PI426249071	679.6	649.328	706.252	664.259	1565.43	1204.45	1752.89	1078.24	260.694	200.789	603.284	580.078	1693.11	1035.87	1422.28	865.022
CUST_10177_PI426249071	37731.6	27662.8	71525.4	45015.9	87306.6	79777.5	104006	93164.1	2148.56	6577.88	22991.2	41896.2	96684.4	90777.2	106318	96684.4
CUST_10178_PI426249071	20659.7	11506	32906.9	17176.4	45261.9	37731.6	60275.6	40922.8	1444.25	2939.17	10369	15610.3	54529.1	40058.1	70186.2	41451.2
CUST_10179_PI426249071	330.739	701.916	1581.33	1421.48	1815.33	1080.17	1257.77	1089.26	510.219	909.828	2162.09	1674.72	1533.55	1190.57	1243.07	1002.13
CUST_1018_PI426249071	2014.36	1356.98	1638.69	1453.08	1948.34	1814.2	1693.59	1377.98	2183.02	2039.59	1585.3	1584.91	2330.72	2060.21	2113.7	1698.67
CUST_10180_PI426249071	165.037	251.032	757.286	670.225	748.047	455.481	550.1	493.069	236.426	449.137	895.062	814.273	640.947	501.606	551.664	449.93
CUST_10181_PI426249071	7868.97	9535.94	6834.91	2557.25	8322.16	5815.78	12239.9	7988.39	20155.3	21604.7	4583.53	2251.38	6040.62	4352.88	12607.2	4660.86
CUST_10182_PI426249071	62394.4	155672	76080	40438.4	82640.2	72682.2	110945	79777.5	129177	161262	74008.8	31600.6	76695	56359.7	105040	60275.6
CUST_10183_PI426249071	96329.7	137125	123378	155672	132831	158356	132831	161262	123378	121841	137125	148091	124950	148091	123378	164844
CUST_10184_PI426249071	33484.7	42463.4	49608.8	64100	52511.2	62901.9	55562.5	67389.7	36007.2	31406.2	64642.8	62901.9	46301.9	55714.4	48543.8	65890.3
CUST_10185_PI426249071	3804.36	3852.78	2827.5	4410.41	2203.2	2837.97	1994.9	2852.22	3824.36	3400.55	4780.14	5102.61	2683.48	3474.41	2554.22	3604.25
CUST_10186_PI426249071	5340.53	5212.83	4024.33	6412.25	3207.3	4137.91	2907.12	3970.59	5111	4277.94	5776.95	6631.62	3478.59	4473.47	3149.8	4568.31
CUST_10187_PI426249071	712.748	686.32	804.292	815.278	779.9	798.341	759.422	790.841	681.592	1092.19	1017.55	923.784	847.458	776.75	776.891	809.177
CUST_10188_PI426249071	1914.78	1818.07	2070.66	2209.61	2162.83	2324.49	2167.3	2131.59	1539.04	2286.55	2164.33	1975.24	1920.54	1851.95	1751.41	1765.14
CUST_10189_PI426249071	1043.64	1673.86	3093.34	4373.44	1137.47	1379.56	1287.25	1884.94	2684.56	3297.05	4015.38	4944.47	1122.41	1454.55	1417.84	1829.68
CUST_1019_PI426249071	1876.87	1230.26	1597.59	1401.21	1827.27	1737.89	1615.47	1287.67	1892.73	1712.27	1281.67	1359.2	2000.7	1749.59	1719.12	1419.57
CUST_10190_PI426249071	1180.79	1881.02	3427.53	4925.16	1242.78	1570.01	1468.77	2145.94	2728.97	3436.62	4186.53	5521.75	1164.54	1572.66	1514.57	1932.82
CUST_10191_PI426249071	805.594	1070.61	1664.27	2731.75	2445.73	1705.53	2224.52	1955.56	1045.87	1462.38	2690.38	2866.38	2811.34	2010.07	2607.12	2043.92
CUST_10192_PI426249071	902.558	1570.28	2186.39	3858.91	3113.19	2230.61	2836.44	2514.25	872.467	1487.17	2812.27	3298.33	2456.2	1970.87	2319.84	2052.89
CUST_10193_PI426249071	230.693	159.581	112.159	81.1713	154.404	203.298	248.307	214.017	123.586	83.73	148.914	69.69	144.646	166.717	224.683	186.493
CUST_10194_PI426249071	200.862	104.338	110.666	64.5275	151.432	206.415	247.782	211.948	117.011	80.2894	94.595	51.2987	166.246	163.898	234.108	176.134
CUST_10195_PI426249071	18.4806	10.52	8.03969	7.50625	24.0912	12.0141	18.7925	9.45688	24.8794	6.91812	6.87563	8.35688	29.6494	15.1197	18.2331	20.3562
CUST_10196_PI426249071	36.7731	17.5366	17.8956	15.8	41.7869	25.6462	30.8525	16.9119	31.9962	12.7019	23.8975	9.24125	40.2625	17.1325	26.2844	17.9831
CUST_10197_PI426249071	7487.88	5339.88	1545.74	2994.22	3106.81	3645.31	3100.7	4024.33	4464.25	3230.75	2620.41	2599.07	2964	3095.59	2759.84	3485.97
CUST_10198_PI426249071	2088.02	1353.32	495.391	848.253	758.469	1026.85	830.472	1024.79	1380.08	1094.81	780.158	840.494	778.225	901.759	780.297	998.744
CUST_10199_PI426249071	2015.98	11708	34820	67797.2	17835.8	18051.4	12179.3	22310	13914.8	18633.1	76695	71525.4	13213.8	15282.6	10111.8	16696.8
CUST_102_PI426249071	134.139	148.828	351.216	403.806	445.303	343.587	429.103	318.819	265.041	380.772	372.997	398	416.337	319.286	442.378	283.709
CUST_1020_PI426249071	1424.16	989.556	1285.08	1051.74	2229.67	1645.86	1876.87	1389.55	1041.39	800.822	1328.05	1086.37	2095.52	1637.31	1862.56	1215.82
CUST_10200_PI426249071	402.058	1950.8	7495.41	13836.3	3909.38	3846.48	2700.44	4751.42	3155.59	4194.81	18472.8	15939.7	3251.34	3752.28	2562.18	4076.06
CUST_10201_PI426249071	268.364	170.609	104.491	45.3381	319.775	253.98	327.031	184.267	239.211	151.548	83.4581	40.9619	332.472	176.696	287.814	166.196
CUST_10202_PI426249071	401.247	254.203	159.852	75.6041	476.325	354.528	497.847	278.329	358.691	197.814	117.288	79.3812	498.075	270.067	392.128	251.671
CUST_10203_PI426249071	3719.44	2946.92	2589.44	1705.87	5086.23	3370.19	5175.12	3708.25	3718.16	3031.61	2544.5	1617.23	4572.66	3199.81	5255.41	3074.14
CUST_10204_PI426249071	2123.36	1308.55	1304.9	849.244	2495.86	1761.83	2665.75	1833.25	2383.5	1653.86	1213.6	879.703	2577.81	1871.64	2972.81	1719.33
CUST_10205_PI426249071	1165.31	999.75	933.487	513.038	1058.12	1086.37	839.103	1059.14	1270.88	1351.74	640.727	547.284	1219.95	1336.39	1023.49	1336.58
CUST_10206_PI426249071	1946.62	1837.09	1574.55	846.281	1815.33	1790.85	1376.98	1743.09	2024.94	1994.67	853.103	784.409	1824.92	1933.42	1520.21	2024.17
CUST_10207_PI426249071	4549.5	4497.5	7037.12	3720.94	12262.6	6650.94	17603.3	8669.78	4784.25	3086.25	5689.02	3849.03	12073.9	5990.83	16297.3	7644.41
CUST_10208_PI426249071	4367.64	4212.34	8902.19	4389.66	13153.9	6656.22	18744.8	8822.84	5059.78	3145.52	6047	4325.28	12073.9	5912.41	16621.1	7395.97
CUST_10209_PI426249071	1121.1	681.181	920.658	780.847	701.403	560.653	970.672	829.337	1212.62	1209.29	900.484	802.5	754.936	608.856	754.936	850.513
CUST_1021_PI426249071	1132.14	730.156	1018.77	843.647	1792.07	1301.42	1483.12	1044.89	846.919	624.284	1075.76	909.828	1677.66	1286.26	1474.78	918.719
CUST_10210_PI426249071	1377.98	855.222	1129.39	971.275	867.905	739.684	1214.9	1005.25	1260.68	1276.34	953.25	872.267	835.958	691.211	877.462	926.694
CUST_10211_PI426249071	112330	131945	150572	148091	155672	152650	155672	141453	127958	109706	132831	152650	150572	155672	148091	120008
CUST_10212_PI426249071	90777.2	100164	148091	143569	152650	145997	150572	120008	143569	90777.2	113880	143569	161262	139209	158356	98949.1
CUST_10213_PI426249071	8.86875	20.525	7.76656	8.25812	10.5369	12.7228	9.3075	19.3087	15.4588	25.0263	12.0988	8.58188	8.42188	7.61188	7.4275	15.3556
CUST_10214_PI426249071	7.13375	14.6506	11.3069	7.66937	8.50281	7.70188	9.43781	6.945	11.4344	30.3006	22.9337	8.74188	7.56438	8.81563	8.70438	17.2206
CUST_10215_PI426249071	10.0919	8.79813	7.83375	126.091	154.404	85.0238	34.0562	24.4694	56.4244	38.2456	108.843	143.272	125.071	43.8006	31.62	11.6881
CUST_10216_PI426249071	21.91	15.8	17.7106	72.0588	95.7925	50.69	24.8019	17.5688	44.4719	25.5231	67.4072	93.0206	79.5225	29.5728	21.2312	12.0312
CUST_10217_PI426249071	7788.28	3992.03	3135.91	3322.5	6622.75	5844.61	7177.19	5190.03	3344.58	1920.25	4241.73	3498.31	7527.48	5369.44	7531.62	4573.91
CUST_10218_PI426249071	6958.91	3629.5	2991.16	3051.02	5903.91	5365.31	6468.02	4734.53	2640.56	1623.61	3669.17	2847.5	6213.41	4308.38	5874.22	3791.52
CUST_10219_PI426249071	4213.69	2588.81	3832.31	3290.34	4065.08	4077.52	3745.31	4953.84	5723.34	1987.54	2756.81	3220.28	3509.61	4120.72	3541.25	3267.28
CUST_1022_PI426249071	1058.01	1311.08	869.039	1016.48	1063.37	999.575	802.931	757.184	1147.67	1409.45	1290.7	1011.11	1061.85	1045.87	799.006	892.942
CUST_10220_PI426249071	3030.81	1755.61	2837.17	2464.91	3007.17	2956.66	2738.38	3579.59	4130.25	1370.88	1972.2	2296.48	2425.88	2883.31	2481.6	2198.48
CUST_10221_PI426249071	1350.61	856.039	1044.62	1287.67	1027.35	961.973	824.916	925.184	1673.05	1605.59	1350.61	1519.61	1133.17	1183.18	959.222	1156.18
CUST_10222_PI426249071	3452.44	2280.26	2377.25	2965.72	2610.09	2434.14	2116.98	2253.23	3204.31	2872.77	2593.41	2776.98	2317.61	2180.06	1837.73	2164.5
CUST_10223_PI426249071	15205.8	10424.2	12981.2	15662	6555.28	23938.1	5554.84	17135.1	10116.1	9796.5	5273.72	13552.8	6844	28902.5	6913.11	23280.9
CUST_10224_PI426249071	7243.06	5077.62	6499.25	7943.09	3224.91	11608.7	2836.44	8444.94	4285.94	4295.31	2542.19	5868.78	3089.22	12239.9	2943.41	9141.62
CUST_10225_PI426249071	2312.01	1499.53	1032.63	851.666	604.173	717.845	622.438	1013.39	1219.62	1374.36	797.9	875.138	686.778	946.319	731.184	1286.91
CUST_10226_PI426249071	1955.12	1262.31	940.75	739.587	497.009	620.067	539.456	832.739	967.228	1165.87	677.934	727.878	556.003	746.089	578.245	998.414
CUST_10227_PI426249071	930.391	950.222	422.837	334.07	163.194	261.08	232.939	441.253	435.1	693.623	308.681	310.586	166.037	281.331	184.95	485.419
CUST_10228_PI426249071	281.288	276.448	114.539	76.5194	42.2837	70.5425	57.6219	117.372	156.851	276.054	87.72	101.319	50.69	94.015	56.5988	165.259
CUST_10229_PI426249071	337.139	261.679	160.605	199.55	190.392	186.131	172.967	191.274	354.891	235.887	147.392	180.106	200.934	216.066	181.613	242.853
CUST_1023_PI426249071	799.672	974.247	681.694	801.4	852.872	776.891	636.422	607.309	897.484	1133.17	977.872	816.934	845.481	782.844	634.125	649.078
CUST_10230_PI426249071	331.259	235.813	175.232	209.334	204.479	204.479	175.07	221.249	272.179	184.8	149.84	164.822	175.961	173.755	155.046	202.331
CUST_10231_PI426249071	111.813	110.145	444.295	367.394	341.039	142.772	393.391	128.734	320.517	389.363	472.878	363.375	291.967	122.044	451.531	110.145
CUST_10232_PI426249071	141.075	142.993	550.337	498.712	430.869	187.081	465.394	152.507	379.622	402.058	477.02	421.559	300.904	131.495	432.262	115.142
CUST_10233_PI426249071	5164.22	4953.84	5716.61	5446.03	4069.89	4294.22	3180.28	5220.88	6665.38	9489.39	6484.31	6083.06	4127.47	5495.5	3595.27	6887.31
CUST_10234_PI426249071	1949.5	1773.72	2444.21	2291.25	1693.11	1729.53	1310.24	2049.8	2264.31	3019.83	2111.03	2082.23	1336.66	1759.31	1243.07	2065.44
CUST_10235_PI426249071	13622.2	11743.4	18051.4	37839.5	11338.1	14139.8	13382.3	16665.6	12619.2	13137.9	22665.8	40719.7	9723.38	11152.4	11725.1	14149.7
CUST_10236_PI426249071	5625.94	5003.66	7888	15863.4	5092.52	6012.03	6238.92	7547.81	5953.44	5914.64	10779	17935.1	4748.67	5627.19	6067.09	7129.98
CUST_10237_PI426249071	743.519	866.2	708.37	936.594	681.491	689.309	755.744	838.831	1418.08	1023.7	743.373	924.634	705.773	731.184	757.388	827.241
CUST_10238_PI426249071	338.919	342.191	320.656	426.956	298.071	338.381	358.409	361.034	648.789	484.35	331.259	415.966	331.991	325.816	329.986	383.905
CUST_10239_PI426249071	12.8019	22.5225	12.2375	7.60562	12.8019	14.8756	11.3994	10.445	13.3091	21.4156	8.8575	7.94844	16.5156	13.9906	10.8353	9.92188
CUST_1024_PI426249071	8958.59	12624.2	9743.97	9879.25	5793.78	6799	2796.22	7081.78	5560.97	10775.1	8492.72	13183.1	6118.31	8077.62	3261.53	9573.09
CUST_10240_PI426249071	8.26562	14.9269	7.95312	9.2125	8.19	13.2238	7.4275	28.2856	7.45625	8.03969	7.63719	15.1531	7.31969	11.7094	7.25188	34.0562
CUST_10241_PI426249071	5834.5	3926.75	3895.69	4355.38	2842.02	5944.53	3278	6754.84	5836.27	3669.94	1055.22	4009.09	2544.5	5488.12	3512.22	6670.97
CUST_10242_PI426249071	4737.34	3329.84	3433.67	3762.41	2231.81	5251.91	2607.12	5990.83	5280.53	3319.72	887.612	3614.34	1912.3	4816.66	2814.12	6147.44
CUST_10243_PI426249071	58669.4	43021.9	43442.2	47032.5	60275.6	56637.8	59194.4	62142.2	54260.6	39584.1	46159.5	50220.3	58390.3	58390.3	62142.2	59943.8
CUST_10244_PI426249071	59194.4	37648.4	36863.8	39634.8	55714.4	53507.2	53995.6	58114.1	56020.9	31938.1	39031.1	41765.3	54835	55097.7	56815.9	52848.1
CUST_10245_PI426249071	18647	15185.2	38592.8	23030.3	47763.4	44191.2	53801.9	39634.8	12167	10869.4	16744.2	22759.7	52848.1	41675.5	56637.8	36436.2
CUST_10246_PI426249071	4683.19	1909.72	9984.94	5362.97	15091.9	13799.4	18574.5	12003	1013.07	1150.98	3209.91	4694.59	14850.1	9489.39	16297.3	7979.22
CUST_10247_PI426249071	6.5625	6.51187	6.51187	6.23062	6.81187	6.46063	6.51187	13.6525	6.75625	6.51187	6.47687	9.14375	8.38063	17.4213	9.11125	9.45688
CUST_10248_PI426249071	22.6706	22.4237	14.8756	8.42188	7.54625	11.8384	7.0925	7.11969	7.04156	7.36125	9.62156	7.52625	7.72938	7.72938	8.47063	38.8669
CUST_10249_PI426249071	1468.5	2808.47	3260.56	8411.84	1005.25	1869.73	924.706	2045.84	2162.09	4359	5799.22	8662.56	1012.36	1933.42	989.969	2482.55
CUST_1025_PI426249071	9173.53	13202.9	10107.5	10317.2	6032.34	7133.28	2915.38	7406.88	5497.39	10313	7866.05	13202.9	5807.52	8214.28	3255.48	9495.84
CUST_10250_PI426249071	1859.77	2973.86	4016.34	10586.6	1246.35	2150	1117.54	2323.77	2713.5	4839	5817.69	10210.8	1371.05	2219.93	1190.28	2731.75
CUST_10251_PI426249071	1128.42	8290.84	28083.8	15393.9	10313	3478.59	8698.19	2872.77	11588.4	25287.2	15219.8	14444.7	11290.5	3333.69	10690.5	3309.89
CUST_10252_PI426249071	3685.58	24354.7	72682.2	48904.4	30401.2	10258.5	25856.2	8188.45	31085	85600	53052.2	48056.9	33705.9	9656.36	32395.3	9766.56
CUST_10253_PI426249071	339.219	194.553	704.322	424.948	188.491	183.664	418.413	658.266	503.625	499.184	473.583	467.503	209.213	179.617	403.548	496.439
CUST_10254_PI426249071	200.479	139.623	422.147	256.661	107.576	121.656	228.058	395.009	302.209	325.908	294.581	317.675	151.548	131.495	261.08	378.875
CUST_10255_PI426249071	8971.41	12160.6	8201.22	5854.28	10495	7705.41	8812.02	5675.41	9591.31	9339.56	8866.56	5307	12179.3	7946.28	9535.94	7271.64
CUST_10256_PI426249071	6127.25	7868.97	5863.88	4057.17	7406.88	5194.03	6024.58	3966.97	6291.5	5931.64	5133.75	3264.59	7648.03	5164.22	6134.23	4474.7
CUST_10257_PI426249071	4178.12	3051.02	2224.12	1940.15	1812.61	1585.19	2559.19	2495.86	2957.94	2548.58	1478.27	1606.27	2124.84	1791.81	2726.39	2687.22
CUST_10258_PI426249071	1460.34	1048.3	849.487	717.734	621.688	562.684	862.891	886.709	1130.57	1090.51	583.575	649.922	805.853	694.237	1004.64	1018.85
CUST_10259_PI426249071	1676.52	1461.42	712.087	649.489	1584.26	922.995	1871.44	1270.02	936.322	805.98	948.487	568.417	1649.18	911.469	1942.62	1255.75
CUST_1026_PI426249071	7.44906	7.16281	7.10438	23.0237	7.59969	8.25812	7.15	10.9359	7.13938	10.27	7.92188	21.5106	9.7075	8.74188	7.13063	11.6419
CUST_10260_PI426249071	457.3	377.291	204.33	156.317	428.462	271.494	482.656	327.697	329.759	335.256	344.712	183.737	572.216	326.803	639.587	411.148
CUST_10261_PI426249071	59.5288	74.8481	164.569	106.549	49.8644	74.8481	61.575	88.0769	99.8581	207.622	75.77	90.8256	51.7263	56.9256	53.0356	67.2094
CUST_10262_PI426249071	59.8162	68.9062	160.605	90.9963	44.6294	66.3088	60.3888	89.205	91.8369	203.966	88.9831	88.2387	44.3644	57.6219	49.5369	67.0375
CUST_10263_PI426249071	3131.14	3051.02	1588.41	3392.86	2953.47	3362.34	2887.91	3582.47	2371.17	2724.12	2816.38	3185.59	2795.38	3118	2991.16	3100.7
CUST_10264_PI426249071	2247.41	2243.13	1183.89	2467.26	2184.36	2395.75	2128.7	2604	1722.09	2032.06	2068.33	2350.02	2034.58	2279.51	2166.76	2283.22
CUST_10265_PI426249071	6063.31	7418.69	3233.28	3662.91	2776.98	3084.5	2738.38	3083.64	5190.03	5348.25	3836.66	3569.86	3325.09	3517.12	3422.98	3862.5
CUST_10266_PI426249071	3932.19	4051.06	1993.7	2129.63	1737.89	1939.19	1649.18	1804.45	3328.16	3388.88	2206.08	2049.44	1989.53	2074.54	1999.05	2260.05
CUST_10267_PI426249071	3402.19	1803.48	599.55	540.156	1177.11	1225.62	1187.28	1065.85	3194	2513.62	837.325	551.664	1581.59	1391.19	1633.55	1435.59
CUST_10268_PI426249071	7169.56	3587.28	1148.95	1078.41	2543.48	2559.75	2585.12	2248.95	5654.78	4178.12	1255.08	869.166	2730.42	2344.62	2749.5	2463.4
CUST_10269_PI426249071	136.077	128.034	99.3006	170.311	119.571	85.39	131.697	93.8056	208.536	264.253	150.024	180.106	138.528	90.9963	145.996	111.603
CUST_1027_PI426249071	13.6744	29.845	9.7075	10.0919	8.17812	7.225	21.2312	7.54094	8.26562	10.7744	8.995	8.405	9.29719	9.02531	7.70188	7.2825
CUST_10270_PI426249071	86.6094	69.69	47.7206	95.9838	49.5369	40.6669	64.27	47.1128	108.927	133.317	43.14	65.9256	60.185	43.6725	59.2313	55.2525
CUST_10271_PI426249071	9.74625	9.17781	11.0959	9.83125	10.7181	7.90375	13.7506	13.0194	9.18812	9.7075	8.61969	12.5494	8.77562	7.805	8.59688	8.10375
CUST_10272_PI426249071	7.69125	10.0494	23.7712	17.7925	8.60625	9.15938	8.77562	26.53	7.30187	7.415	11.4503	10.8353	8.18406	8.6675	7.38438	9.24125
CUST_10273_PI426249071	586.886	3489.75	2277.89	5653.77	3858.17	3894.88	4094.91	3217.91	792.948	1692.86	5237.06	5981.66	5352.47	4681.3	5898.31	5344.34
CUST_10274_PI426249071	742.513	4044.19	3015.25	7626.66	4628.94	5161.34	5175.12	4257.03	1038.46	2128.7	5817.69	7459.03	6742.09	5999.69	7475.56	6734.47
CUST_10275_PI426249071	7.06625	7.1175	7.05813	14.7475	13.9156	8.14813	14.47	7.16281	6.88406	6.99188	7.53562	12.6475	12.43	10.7744	12.7019	6.97938
CUST_10276_PI426249071	8.16125	8.41344	9.37375	17.2206	15.4181	13.0581	20.7025	8.36875	10.4675	9.25375	15.7088	15.2819	15.9938	22.7375	18.1412	7.48281
CUST_10277_PI426249071	11012.9	8411.84	3187.78	2702.97	5141.12	8692.66	5936.06	10935.4	10037.1	6642.59	2919.64	3135.91	6270.25	12406.7	7324.62	12003
CUST_10278_PI426249071	10420	7762.47	3051.56	2577.45	5006.98	8532.53	5590.31	10635	7881.28	4905.17	2036.84	2388.22	4677.56	9856.06	5684.94	8785.94
CUST_10279_PI426249071	7847.72	8003.94	8155.44	8971.41	6462.28	6329.44	6340.53	6001.28	12981.2	14465.2	7888	8440.8	6898.66	5975.78	6077.22	6479.88
CUST_1028_PI426249071	1200.38	1373.55	701.916	1759.11	1472.42	1899.49	1084.34	1662.94	1004.33	1553.88	1192.3	1614.48	1394.25	2200.4	1239.7	1980.78
CUST_10280_PI426249071	4602.41	4983.22	4741.56	5348.25	3850.06	3689.72	3793.84	3484.27	6808.84	7626.66	4477.34	4733.41	3643.03	3215.19	3402.97	3356.94
CUST_10281_PI426249071	3429.97	1337.86	4361.53	3993.66	5128.34	5838.03	4954.92	5207.44	1088.29	617.462	4901.88	3849.03	4599.81	4176.92	4103.84	3526.58
CUST_10282_PI426249071	6003.03	2431.15	7585.03	7192.41	9212.09	10351.4	9005.5	9154.41	1874.23	956.506	7974.12	6785.16	7866.05	7169.56	6996.97	5957.22
CUST_10283_PI426249071	4043.19	3873.2	1599.92	1139.95	1971.72	1625.38	1951.92	1537.79	3700.34	3388.88	1444.16	1038.01	2227.81	1849.7	2197.2	2107.84
CUST_10284_PI426249071	2359.73	2142.73	930.833	669.1	1113.64	924.044	1095.47	913.964	2300.28	2174.95	867.572	641.284	1307.12	1091.36	1266.9	1268.92
CUST_10285_PI426249071	1331.03	1663.48	3354.25	2154.98	2767.66	1673.86	3786.84	2548.15	1905.05	1858	2589.12	1838.02	2657.02	1731.89	4173.88	2830.92
CUST_10286_PI426249071	781.638	888.428	1929.16	1270.02	1536.55	913.347	2052.45	1458.9	1150.38	1144.71	1441.76	1133.88	1585.05	1008.3	2371.17	1540.97
CUST_10287_PI426249071	377.002	1705.19	1049.66	3054.59	2042.09	2890.94	1562.51	1403.68	613.178	1214.33	1752.5	3288.33	2510.72	2972.81	1892.34	1853.21
CUST_10288_PI426249071	369.148	1795.49	1132.14	3236.41	2132.8	3036.78	1686.91	1450.34	575.998	1094.81	1583.53	3127.14	2375.29	2802.16	1767.95	1503.13
CUST_10289_PI426249071	1500.71	2481.6	2205.28	3036.42	2599.71	1727.06	1752.89	1252.43	2174.81	3139.38	3471.94	3079.97	3074.14	2104.07	2227.95	2043.92
CUST_1029_PI426249071	1530.56	1592.83	807.194	2091.14	1744.88	2245.17	1245.44	1914.23	1064.26	1473.31	1145.14	1592.83	1427.52	2267.98	1272.97	1867.23
CUST_10290_PI426249071	939.681	1518.28	1492.08	1980.98	1512.99	1129.03	1074.74	811.936	1400.98	2152.72	2166.05	1935.62	1955.12	1363.83	1367.37	1334.61
CUST_10291_PI426249071	27130.9	14189.5	15792.3	10869.4	17041.7	17698.9	14636.8	21817.8	23070	11866.3	11525.5	10178.7	16931.7	20527.5	15450	18954.1
CUST_10292_PI426249071	19488.9	9619.31	10503.1	7123.03	10553.6	11751.4	9753.38	14412.7	15502.7	7007.52	6761.44	6824.09	10683.2	13261.2	10023.2	12034.4
CUST_10293_PI426249071	38.7644	20.9119	13.2238	15.6387	30.3006	30.0975	25.5231	37.9619	23.4231	26.53	11.0363	13.5894	30.8525	26.53	29.2131	24.8794
CUST_10294_PI426249071	53.6344	60.3888	16.885	15.2319	34.6287	39.8869	54.5538	31.8806	23.8975	36.0838	14.5744	14.2988	53.6344	30.4719	34.915	48.1325
CUST_10295_PI426249071	8108.62	4839	3260.56	3356.94	3587.75	2902.22	3718.8	3217.91	6598.09	3166.22	2812.27	3452.44	4677.56	3230.75	4251.34	3226.47
CUST_10296_PI426249071	2813.75	1386.01	1250.23	1279.72	1299.22	1088.29	1380.08	1195.8	1967.38	1027.03	937.766	1072.47	1449.39	915.5	1175.24	935.669
CUST_10297_PI426249071	1875.15	1195.55	1742.23	1566.64	1221.65	1501.27	1265.14	1706.78	2136.24	2227.67	1632.11	1649.18	1305.48	1658.3	1304.38	1888.56
CUST_10298_PI426249071	887.981	558.581	916.987	825.641	620.878	742.275	685.889	958.203	1049.95	1277.93	904.353	826.997	690.391	823.191	711.153	979.016
CUST_10299_PI426249071	415.119	290.547	550.337	467.122	339.152	439.642	467.503	651.373	569.438	695.969	382.944	484.642	343.241	486.119	422.43	582.681
CUST_103_PI426249071	53.8419	43.6725	255.604	200.479	59.7269	72.5153	116.104	81.6106	158.509	133.673	109.977	209.213	50.9006	63.6094	65.9256	78.5694
CUST_1030_PI426249071	1466.99	1117.54	1567.38	3436.62	2239.73	2151.14	2370.59	2153.26	1643.51	1938.69	2496.38	3190.48	1666.72	1614.27	1934.45	1674.21
CUST_10300_PI426249071	185.483	113.306	221.981	149.717	131.542	171.255	181.153	234.812	230.042	289.658	112.159	144.558	143.383	170.311	149.593	206.721
CUST_10301_PI426249071	340.55	554.148	1120.47	1864.08	365.58	640.947	219.617	462.378	593.663	1362.22	2441.73	1918.23	229.915	376.447	154.13	286.517
CUST_10302_PI426249071	297.243	442.75	932.234	1562.51	303.134	516.772	176.931	384	546.981	1072.96	1944.73	1646.76	212.148	337.981	131.542	245.397
CUST_10303_PI426249071	1158.05	1487.98	387.817	583.741	878.855	1051.48	975.253	1514.95	892	635.469	472.283	623.908	1014.06	1356.27	1129.77	1714.85
CUST_10304_PI426249071	445.203	456.394	146.3	233.008	300.409	389.569	346.544	565.395	388.791	298.225	202.934	265.54	412.878	540.286	443.872	648.416
CUST_10305_PI426249071	23.8684	21.5106	25.0263	10.1934	13.4962	30.3006	13.4962	9.3075	52.5644	31.3231	8.52812	7.46375	10.4331	22.0325	14.5169	7.365
CUST_10306_PI426249071	6.91812	6.67438	9.13625	8.48531	6.57313	6.64125	7.64656	6.60375	41.1562	19.3087	9.93281	8.63312	6.62063	6.5625	9.58375	9.975
CUST_10307_PI426249071	436.784	799.106	450.111	1001.98	617.125	750.272	579.133	657.419	384.197	655.617	1118.59	1227.05	707.394	984.284	779.633	793.781
CUST_10308_PI426249071	408.712	683.703	390.694	864.666	529.094	638.587	489.822	548.381	317.972	537.747	904.353	1061.97	587.434	778.816	620.067	611.022
CUST_10309_PI426249071	5613.34	9024.88	6728.41	13240	11799.1	11860.1	10011.7	10697.9	6665.38	11600.2	14189.5	14551.6	11187.7	11713.7	9271.56	11574.1
CUST_1031_PI426249071	324.911	224.247	353.919	740.178	437.256	426.306	467.709	419.911	394.528	518.222	653.566	776.75	379.363	381.15	413.666	385.941
CUST_10310_PI426249071	6013.5	9076.88	7223.78	14503.8	12940.8	13292.3	10782.8	11645.7	6939.81	10578.9	12185.2	13240	10017.4	11025.3	8748.47	10092
CUST_10311_PI426249071	430.931	340.166	318.916	188.889	407.369	525.117	514.947	675.575	744.35	591.291	148.53	227.958	665.388	737.369	670.883	913.603
CUST_10312_PI426249071	747.669	604.725	632.32	424.484	772.173	1013.07	984.833	1296.91	988.356	830.122	245.191	377.497	999.4	1086.6	953.38	1388.01
CUST_10313_PI426249071	3977.88	5586.41	6964.66	7511.81	4896.88	5761.23	4620.09	6521.3	5008.22	5411.41	7292.58	7534.22	5263.28	6788.84	5563.53	8318.47
CUST_10314_PI426249071	1894.34	2494.63	3156.75	3377.47	2277.14	2683.48	2122.18	2959.59	2287.62	2613.52	3344.58	3624.12	2438.55	3060.56	2549.1	3726.73
CUST_10315_PI426249071	4744.19	10037.1	5049.25	8940.16	2290.98	3495.59	2390.14	2514.25	4995.62	10690.5	9476.59	9344.5	2975.25	5275.09	3748.69	4789.52
CUST_10316_PI426249071	2827.5	5187.62	2969.97	5118.86	1331.36	1996.27	1364.04	1339.98	3014.59	6598.09	5980.2	5214.56	1870.79	2795.38	2164.33	2523.16
CUST_10317_PI426249071	11386.4	12231.7	1406.16	795.386	1589.62	2127.77	1466.65	2643.03	5526.56	3981.12	1791.22	784.409	1491.77	2432.66	1565.6	3706.5
CUST_10318_PI426249071	6682.62	7531.62	955.72	495.942	1039.77	1338.94	998.531	1756.48	3880.03	2653.5	1126.43	514.947	966.739	1474.93	1081.25	2263.32
CUST_10319_PI426249071	2396.74	1950.8	454.637	382.606	216.194	296.514	370.462	432.961	2075.69	1829.59	379.834	361.616	310.133	327.031	489.438	503.328
CUST_1032_PI426249071	319.984	283.954	414.541	244.162	381.234	284.504	378.733	300.904	186.398	218.643	323.556	235.448	397.844	239.313	341.991	250.711
CUST_10320_PI426249071	1674.21	1323.89	314.675	247.466	158.761	202.108	260.082	286.673	1347.32	1207.34	276.448	217.378	199.224	210.887	326.717	326.266
CUST_10321_PI426249071	36436.2	41585.6	52511.2	73175	65571.9	38392.2	83052.5	26640.8	52235.6	54835	80451.2	70818.4	68748.4	33705.9	87306.6	37731.6
CUST_10322_PI426249071	19771.5	21580	22733	32000.9	32282.5	16681.2	42463.4	12248	22062.2	18918.1	40645.9	27938.6	29411.9	14303.1	42839.4	15570.8
CUST_10323_PI426249071	436.423	555.459	171.794	481.369	224.1	216.267	372.441	331.991	374.947	501.988	546.547	506.166	221.467	214.295	375.178	346.884
CUST_10324_PI426249071	156.527	136.932	40.0156	115.977	62.15	65.2275	127.855	89.9706	136.507	169.399	171.326	149.226	67.72	70.5425	121.522	106.97
CUST_10325_PI426249071	16.885	16.8125	7.64656	103.211	13.2756	9.62156	44.4719	16.045	8.38063	15.9938	56.9256	63.2506	14.7475	28.6281	36.0838	23.8684
CUST_10326_PI426249071	8.995	8.79813	7.87063	29.1019	7.57937	7.66937	17.1325	13.3091	9.78844	8.33437	27.755	49.1337	7.80031	7.69656	22.9337	16.3619
CUST_10327_PI426249071	1647.93	1529.62	1471.14	2054.33	1713.23	1710.15	1620.73	1517.59	1382.98	1584.49	1494.62	1814.56	1627.3	1516.14	1663.48	1514.95
CUST_10328_PI426249071	2676.09	2400.69	2154.56	2897.06	2782.25	2627.34	2769.17	2491.12	2206.89	2032.06	2397.22	2503.56	2713.05	2415.14	2821.7	2577.81
CUST_10329_PI426249071	2370.88	1418.73	1923.05	1547.09	2924.42	1896.59	3333.69	1682.17	1278.02	1140.31	1816.44	1350.36	2863.16	1615.47	3212.92	1490.98
CUST_1033_PI426249071	232.578	203.889	286.341	173.67	233.327	196.132	205.438	212.411	149.145	196.132	175.704	140.181	227.958	166.545	175.176	158.761
CUST_10330_PI426249071	1743.09	915.8	1290.45	1007.17	1921.44	1259.7	2151.14	1165.67	1081.35	821.056	1142.19	982.216	1901.05	1129.21	2166.76	1009.12
CUST_10331_PI426249071	1298.78	919.128	614.288	577.034	593.663	641.284	800.822	804.292	1036.63	1296.72	647.244	578.334	525.422	547.5	672.409	748.722
CUST_10332_PI426249071	899.478	589.806	435.363	397.144	400.922	425.689	539.772	543.003	725.966	923.784	472.283	431.622	371.438	377.002	479.248	534.68
CUST_10333_PI426249071	2143.94	1590.64	1867.23	2035.22	2319.27	1904.84	2501.86	2111.44	1463.33	1886.58	1967.38	2029.23	2216.59	1711.55	2579.08	2017.06
CUST_10334_PI426249071	984.284	761.769	950.625	1076.82	1150.57	940.1	1216.83	1065.85	777.131	984.688	1013.39	1181.32	1104.01	877.462	1331.36	1066.94
CUST_10335_PI426249071	1099.8	1252.81	1009.27	478.269	909.602	780.847	840.494	694.392	1053.73	985.128	590.334	453.286	1018.68	843.809	924.798	836.625
CUST_10336_PI426249071	659.509	691.678	614.288	256.194	483.283	426	461.825	375.317	586.886	639.359	393.714	231.002	640.947	460.203	475.455	472.283
CUST_10337_PI426249071	11940.3	5529.25	7406.88	7349	16356.7	13983.8	15364.5	12410.6	6377.75	2422.85	7879.28	6895.75	16197.9	11545	14123.4	8337.56
CUST_10338_PI426249071	11506	5149.47	6848.97	6608.44	14626	12940.8	14342.3	11506	5914.64	2114.13	6950.44	6273.72	15256.9	10381.4	12981.2	7084.22
CUST_10339_PI426249071	3182.53	4096.88	6714.22	10127.4	4983.22	7564.25	4117.53	7284.88	4577.97	5205.16	7098.75	9685.94	4012.5	6018.5	3484.69	5309.38
CUST_1034_PI426249071	225.644	209.213	601.797	412.878	438.312	311.178	593.663	310.745	267.342	354.053	511.016	393.553	425.75	232.808	447.209	228.874
CUST_10340_PI426249071	2551.66	3450.78	5517.25	8214.28	4018.75	6172.62	3507.66	5981.66	3228.94	3796.77	5278.44	7523.34	2989.19	4514.66	2662.03	3848.38
CUST_10341_PI426249071	11556.2	11940.3	709.991	1283.83	2437.49	2119.28	3382.52	2924.59	2892	1495.84	1434.85	1174.33	1948.97	1617.81	2938.2	2350.81
CUST_10342_PI426249071	4566.28	4728.7	286.673	530.766	927.163	835.812	1294.94	1230.66	1367.37	767.612	648.188	572.519	875.414	762.261	1308.48	1271.03
CUST_10343_PI426249071	1266.17	1961.8	1009.27	462.919	606.266	520.225	626.638	594.622	1777.25	2331.62	895.43	458.095	634.125	507.456	762.459	637.703
CUST_10344_PI426249071	1026.45	1676.94	886.209	366.188	479.962	431.069	536.469	488.042	1315.69	1803.11	769.722	354.966	495.942	387.272	567.922	483.866
CUST_10345_PI426249071	295.964	327.083	197.116	121.086	384.628	277.819	408.053	307.669	382.663	314.952	271.728	105.254	403.438	300.904	393.191	349.378
CUST_10346_PI426249071	219.617	223.128	135.426	77.7969	259.786	214.873	269.033	235.813	272.046	224.423	172.967	60.7375	257.879	220.826	211.664	244.162
CUST_10347_PI426249071	3717.3	3440.91	3992.03	4605	5428.53	6848.97	5211.09	7009.62	4032.44	2964.91	4307.48	5644.84	6649.08	8602.41	6257.19	7997.62
CUST_10348_PI426249071	5594.16	4995.62	6141.44	6543.98	8482.66	10553.6	8460.19	9957.69	4836.25	3594.22	5255.41	6127.25	7946.28	10535.8	7500.66	9112.53
CUST_10349_PI426249071	20659.7	38392.2	56359.7	63522.8	67161.2	52033.1	66476.9	39260	33945.3	51142.8	77236.2	67161.2	72682.2	52235.6	74944.7	50634.1
CUST_1035_PI426249071	155.436	110.393	427.072	264.253	249.234	182.133	367.394	197.814	180.63	237.841	310.133	260.694	259.571	142.203	271.494	136.347
CUST_10350_PI426249071	16289	29811.7	41896.2	51821.6	55905.6	42169.7	52235.6	30800	25266.2	34271.2	61054.4	54260.6	53995.6	38917.8	56136.2	37648.4
CUST_10351_PI426249071	3332.19	2574.36	1060.41	1182.65	919.327	891.625	2159.2	1682.17	2219.83	2003.52	1090.51	1078.75	811.822	862.097	2058.67	1759.31
CUST_10352_PI426249071	1995.65	1479.64	637.888	675.997	491.266	517.267	1257.77	955.916	1460.63	1339.98	670.775	679.6	494.566	539.344	1378.69	1124.21
CUST_10353_PI426249071	1490.3	2166.58	764.198	576.284	2701.59	1160.1	2393.78	797.033	798.341	746.617	1238.47	577.769	3174.27	1100.03	2653.5	866.2
CUST_10354_PI426249071	864.18	1197.24	462.072	308.786	1565.43	672.772	1427.78	448.105	461.231	441.253	637.592	308.509	1839.22	588.336	1497.5	437.256
CUST_10355_PI426249071	15450	8551.41	8268.69	4758.84	8256.09	9359.38	7218.69	7098.75	7606.28	3581.66	4408.64	4187.53	7959.84	9685.94	7681.5	6577.88
CUST_10356_PI426249071	7592.78	3837.31	3734.06	2133.12	3811.38	4336.41	3511.27	3256.25	4112.91	2068.5	2277.52	2238.52	4166.2	4742.59	3884.78	3485.97
CUST_10357_PI426249071	110.828	77.2	89.6887	53.0356	87.5375	115.515	89.6887	113.013	125.438	186.398	106.549	110.666	98.2644	165.259	118.279	183.664
CUST_10358_PI426249071	335.188	300.518	364.028	310.221	362.266	491.725	435.722	554.25	350.575	504.844	298.939	356.209	287.898	506.741	379.173	482.534
CUST_10359_PI426249071	1750.34	2168.38	2046.45	2528.73	1180.21	2207.65	715.391	1830.8	2426.83	5205.16	2374.2	3358.75	1369.47	2858.09	922.591	2865.53
CUST_1036_PI426249071	5671.12	20527.5	9723.38	26727	25367.2	22169.1	19807.8	11908	4715.41	15589.9	17135.1	31483.8	28338.1	20078.2	21996.6	16520.6
CUST_10360_PI426249071	1087.25	1323.28	1262.19	1549.3	701.612	1295.69	407.284	1063.27	1347.32	2911.08	1257.29	1849.43	702.208	1502.25	498.712	1379.77
CUST_10361_PI426249071	2412.48	3692.52	5112.52	6670.97	2813.19	2919.64	2741.98	2981.08	4875.12	6602.09	5435.41	7144.81	2867.83	3174.27	3144.53	3754.78
CUST_10362_PI426249071	1204.45	2180.06	3037.33	4031.62	1532.83	1614.7	1522.84	1519.38	2174.81	3484.27	2935.97	3909.91	1357.66	1410.94	1390.36	1574.74
CUST_10363_PI426249071	9310.12	7992.31	3278.47	2887.44	5341.19	5892.78	3871.52	7828.58	11623.8	2795	2930.48	2283.85	4349.19	5235.31	3800.55	6540.47
CUST_10364_PI426249071	10768.2	7661.97	4835.03	3513.34	7997.62	7668.38	6526.2	9596.64	12763.1	3184.22	4835.03	3228.12	7884.64	6919.94	7335	8542.5
CUST_10365_PI426249071	29.1019	33.4584	12.43	120.591	83.4581	65.8088	100.78	72.0588	20.4094	79.3812	65.1716	147.968	70.4041	65.4912	104.414	73.4862
CUST_10366_PI426249071	14.1819	41.8969	7.31969	27.1794	26.53	24.6031	53.1034	22.0325	9.41875	22.8388	28.6281	41.6512	32.3856	24.0006	40.9619	22.8863
CUST_10367_PI426249071	51821.6	46301.9	21143	11630.3	41950.3	49415	56359.7	49954.7	47032.5	18028.8	27238.9	12151.8	42673.8	47325.9	57026.6	43128
CUST_10368_PI426249071	28902.5	20694	9076.88	4870.38	17796.2	19725.7	25174.8	21739.4	19019.7	6013.5	10103.2	4924.27	16497.3	18544.9	24651.9	15792.3
CUST_10369_PI426249071	5447.41	2431.15	2856.69	3084.5	3885.83	4130.25	4138.78	3603.7	3236.41	1687.32	2963.52	2934.44	3535.44	3177.81	3719.44	2756.03
CUST_1037_PI426249071	4217.94	15954.5	7081.78	19771.5	19422.7	16744.2	14577.2	9061.53	3003.22	10258.5	12720.2	19771.5	19686.6	13509.7	14028.4	11213.2
CUST_10370_PI426249071	2216.59	947.202	1190.57	1247.8	1543.48	1607.61	1646.12	1422.28	1338.47	764.072	1299.45	1317.11	1438.98	1358.5	1533.59	1130.39
CUST_10371_PI426249071	2981.78	1021.51	1489.89	1709.78	2488.36	2627.34	2406.44	2742.53	2116.77	862.992	1285.08	1614.48	2089.19	2336.22	1946.85	1853.21
CUST_10372_PI426249071	2630.05	806.188	1241.34	1484.83	2245.99	2290	2207.97	2343.94	1923.59	775.134	1117.54	1430.88	1938.94	2020.45	1777.25	1546.39
CUST_10373_PI426249071	3433.19	1773.72	3984.88	3522.95	5862.56	5524.31	6088.94	5052.31	1816.28	1674.21	3939.88	3444.62	6209.81	4526.84	5934.48	4115.94
CUST_10374_PI426249071	1732.53	810.028	2081.3	1764	2994.53	2837.97	3325.09	2449.15	920.55	915.091	1992.53	1671.87	3383.47	2217.02	3050.47	1985.99
CUST_10375_PI426249071	2062.05	4606.22	3423.88	3338.47	1517.14	1313.84	1559.66	1422.28	3901.81	5993.25	4654.75	4019.34	2344.28	1857.59	2319.84	2307.81
CUST_10376_PI426249071	2263.32	5135.62	4626.66	4117.53	1681.69	1632.69	1880.75	1612.3	4174.8	5967.53	3836.66	3888.81	2309.42	1804.97	2226.51	2223.73
CUST_10377_PI426249071	1487.17	1659.25	1281.61	732.384	1932.82	1333.23	2159.88	1198.1	625.375	728.7	817.356	665.947	2012.64	1310.33	2166.76	1099.64
CUST_10378_PI426249071	1244.09	1541.11	1252.81	695.441	1781.45	1270.46	1997.66	1115.87	533.166	658.531	723.491	571.472	1738.7	1154.55	1777.25	955.003
CUST_10379_PI426249071	1344.69	1659.25	1290.45	1402.16	1106.57	1317.89	897.248	1318.2	2713.5	3581.66	1638.69	1519.61	1101.96	1239.21	943.466	1290.7
CUST_1038_PI426249071	19518	12876.5	5582.12	1964	5639.27	5652.75	7368.66	6083.06	12369.3	9921	3107.27	1528.44	7329.19	7781.78	9080	8596.03
CUST_10380_PI426249071	777.031	938.644	821.531	878.855	695.256	773.464	561.178	762.667	1410.94	2023.34	950.625	899.925	642.397	700.125	529.691	673.217
CUST_10381_PI426249071	5428.53	6584.31	4243.98	3290.34	2948.81	2733.28	3173.02	2939.17	6684.83	7673.75	3779.09	2883.31	2991.47	2597.25	3525.62	3139.38
CUST_10382_PI426249071	6479.88	7070.88	4771.53	3546.78	3329	3072.31	3553.31	3133.75	8649.78	9547.94	4152.19	3420.12	3617.31	3055.77	4035.94	3745.98
CUST_10383_PI426249071	26540.9	37053.8	21346.1	10935.4	10782.8	8902.19	11550.6	7184.69	35115.6	84433.4	12390.8	10011.7	11499	7459.03	13169	8796.69
CUST_10384_PI426249071	28797.5	42253.1	23183.8	11574.1	11565.2	9723.38	12450	7702.34	38651.9	87306.6	11479.2	10231.4	11737.1	8140.05	13771.1	9230.62
CUST_10385_PI426249071	915.65	789.691	1637.31	2179.42	928.952	1719.33	1493.89	1714.03	753.009	1006.16	2040.92	2357.98	893.861	1491.5	1501.27	1248.68
CUST_10386_PI426249071	1239.28	1105.53	2365.37	3185.59	1307.47	2559.75	2185.19	2382.74	906.116	1154.6	2352.77	2960.42	1081.38	1863.75	1880.22	1527.47
CUST_10387_PI426249071	279.703	345.742	116.743	208.05	464.944	130.208	1181.62	229.398	187.447	143.666	204.802	235.084	428.716	129.637	758.027	203.889
CUST_10388_PI426249071	97.8969	98.7706	30.5763	35.78	133.602	37.8387	334.259	64.2016	55.4519	33.8062	27.9844	33.9269	111.218	32.7437	194.088	49.2313
CUST_10389_PI426249071	632.631	871.286	890.609	655.703	1604.36	547.697	1532.61	573.614	616.247	772.325	1210.76	659.875	1494.62	684.941	1704.11	632.013
CUST_1039_PI426249071	15763.4	9661.5	4235.61	1495.84	4137.91	4224.5	5352.47	4556.22	9288.16	7264.31	2165.37	1170.15	5339.88	5754.66	6702.69	6405.16
CUST_10390_PI426249071	360.678	462.072	546.234	384.867	863.433	336.75	823.781	337.867	373.108	497.009	747.491	415.966	917.928	418.331	988.634	397.844
CUST_10391_PI426249071	4727.81	1709.7	401.409	2679.78	99.0069	214.62	467.122	493.789	2435.05	1171.97	2992.84	3498.31	72.8125	227.221	437.319	320.894
CUST_10392_PI426249071	794.7	273.166	52.7463	440.95	11.3069	29.9556	52.5644	62.15	448.494	270.717	479.962	550.758	10.375	30.995	44.8719	44.1472
CUST_10393_PI426249071	7.26438	9.975	7.10438	6.85156	7.00938	8.27313	7.12188	7.22094	7.03125	7.12188	7.02875	7.57937	7.07875	7.1525	7.03531	7.11656
CUST_10394_PI426249071	8.405	7.70844	8.61969	7.15	7.90375	7.62437	7.45812	18.4806	16.61	7.70188	7.34719	7.16281	7.48281	8.58188	7.32688	11.3069
CUST_10395_PI426249071	6.60375	6.595	6.58625	6.38375	6.64125	6.67438	6.62063	6.64125	6.51187	6.64125	6.60375	7.56438	9.13625	11.9969	6.91531	7.00656
CUST_10396_PI426249071	7.805	8.00313	15.8	7.195	7.26	18.2331	7.37812	7.715	27.1794	7.51562	7.27937	7.03937	7.20437	7.25437	7.155	7.42312
CUST_10397_PI426249071	132831	94665	70461.6	90777.2	54529.1	53801.9	65890.3	47032.5	75349.1	67161.2	70818.4	82227.8	59194.4	42004.4	60820.3	38392.2
CUST_10398_PI426249071	61841.9	71525.4	36598.8	50634.1	28760.6	26271.6	35565.3	24583.8	39685.6	29411.9	43884.7	44923.3	28723.8	18258.7	30641.9	17875.9
CUST_10399_PI426249071	47.06	7.4275	6.44437	8.02531	6.38375	6.23062	6.38375	6.38375	6.44437	6.38375	6.38375	6.23062	6.38375	19.7544	6.38375	6.38375
CUST_104_PI426249071	35.9275	29.1019	174.964	126.263	40.5775	60.0769	55.015	57.6219	135.665	102.042	70.5425	129.144	35.4944	36.9931	47.7206	38.2456
CUST_1040_PI426249071	6.93	9.66906	9.8875	6.87125	8.79813	8.66219	13.6962	15.0862	11.1156	8.75875	7.63719	13.4362	7.23562	8.405	9.18812	6.69219
CUST_10400_PI426249071	21.6506	8.99062	20.4094	7.11656	8.11187	15.5813	7.4275	7.715	9.3375	7.53094	7.32125	7.8975	7.37812	8.07344	7.30375	7.44906
CUST_10401_PI426249071	82640.2	145997	117027	132831	125543	131059	118038	127958	89585.9	135009	161262	136067	121841	129177	120008	141453
CUST_10402_PI426249071	97984.4	164844	145997	150572	141453	148091	131059	145997	98949.1	143569	187194	150572	135009	145997	138167	152650
CUST_10403_PI426249071	8.03125	7.65562	7.35062	7.11656	7.25188	8.29187	14.9012	7.6275	7.39562	7.56031	7.23562	7.13938	7.33469	7.26219	7.1925	7.61188
CUST_10404_PI426249071	7.99375	7.83906	9.2125	7.13219	11.4663	15.0862	8.75875	7.805	7.61188	11.8575	17.9831	11.0762	10.7744	11.5516	8.16969	7.3925
CUST_10405_PI426249071	2741.44	12737.6	18500	20607.5	13887.4	13292.3	14086.4	16570.6	3202.89	6403.3	22140.6	15176.2	9547.94	8084.91	10860.7	9543.31
CUST_10406_PI426249071	1058.01	4456.22	7646.22	8774.56	5850.84	5131.44	5965.78	6499.25	1465.07	2803.31	8882.72	6435.77	3881.31	3088.73	4580.59	3462.22
CUST_10407_PI426249071	285.692	217.214	77.9887	155.547	61.575	50.9875	222.218	191.472	279.634	340.762	203.581	174.189	46.2062	54.8019	207.738	172.876
CUST_10408_PI426249071	19.5312	9.45688	13.5147	7.47687	9.64438	8.96562	10.445	21.3388	16.5156	20.3562	10.52	7.35062	9.20031	7.7625	12.2944	10.6856
CUST_1041_PI426249071	21.4156	26.2316	7.92656	7.35062	7.1675	7.27937	9.28688	7.715	7.31813	7.50625	9.13625	7.11156	7.24937	7.3	7.1675	7.90375
CUST_1042_PI426249071	168.811	95.2669	126.091	87.5375	156.794	120.591	209.977	110.747	171.488	182.133	85.0238	114.194	225.049	106.97	198.645	104.491
CUST_1043_PI426249071	181.714	91.8369	159.367	108.276	183.737	137.714	239.846	127.381	182.223	189.376	106.793	107.366	237.913	112.246	215.596	116.846
CUST_1044_PI426249071	647.244	751.888	1057.58	1538.32	881.772	762.55	572.769	826.678	1557.59	1821.7	956.506	1661.34	561.486	495.041	414.278	624.672
CUST_1045_PI426249071	612.855	572.519	874.612	1254.29	718.028	639.359	463.784	674.959	1392.63	1490.02	724.239	1409.95	455.556	417.172	340.069	511.939
CUST_1046_PI426249071	2124.97	1618.05	1075.76	931.403	935.669	1391.19	671.122	1281.89	1526.02	1440.7	644.769	893.266	836.625	1776.84	761.769	1669.31
CUST_1047_PI426249071	1245.67	931.678	681.038	607.413	543.356	843.972	385.064	739.35	901.575	867.905	379.834	541.531	483.644	1036.69	414.278	952.244
CUST_1048_PI426249071	1098.83	1146.3	634.377	776.234	631.319	460.494	531.206	434.025	889.667	946.484	672.772	671.975	499.847	429.391	506.928	468.488
CUST_1049_PI426249071	369.647	317.884	223.396	251.032	185.564	153.247	162.813	134.305	349.941	405.628	269.991	244.983	198.223	155.046	179.709	172.876
CUST_105_PI426249071	18954.1	20932.2	21055.3	17080.3	14086.4	22926.6	14399.8	31085	17875.9	37053.8	13436.6	16410.8	13523.8	26100.6	13597	29604.7
CUST_1050_PI426249071	926.319	2018.39	3566.62	5106.19	4352.88	4548.47	3401.41	3984.88	1808.34	1867.05	5980.2	5316.14	2504.22	2761.78	2118.14	2036.84
CUST_1051_PI426249071	214.62	406.913	828.717	1132.14	872.467	907.128	693.941	767.097	459.728	602.944	1706.32	1424.81	617.803	701.222	492.767	519.634
CUST_1052_PI426249071	841.925	438.709	180.433	96.7525	141.159	291.967	204.946	252.486	552.642	372.441	95.6094	67.4981	164.93	350.416	203.383	399.481
CUST_1053_PI426249071	566.866	270.144	125.268	46.9038	99.1775	202.678	120.378	158.509	370.163	237.18	54.8019	44.0744	109.012	217.137	121.14	230.194
CUST_1054_PI426249071	7009.62	7243.06	10011.7	10023.2	7374.69	6277.5	6919.94	5303.88	9221.56	11919.3	9436.5	11012.9	7470.66	6318.36	7454.91	6208.12
CUST_1055_PI426249071	1564.05	1649.64	2142.73	2142.73	1633.38	1326.53	1530.56	1146.49	2057.62	2652.59	2562.74	2746.56	1857.8	1412.31	1760.21	1390.02
CUST_1056_PI426249071	3199.08	3918.5	2114.73	3488.56	8044.91	7518.25	8467.22	5117.56	1883.55	1612.3	4086.22	3383.47	6454.28	5799.22	8318.47	4308.38
CUST_1057_PI426249071	587.153	712.748	477.4	706.775	1641.4	1497.5	1727.06	977.15	316.328	316.641	756.841	689.309	1106.36	1027.8	1483.12	699.02
CUST_1058_PI426249071	900.286	568.306	2425.28	1314.17	2738.98	2319.84	2645.28	2107.06	1005.75	844.456	1144.22	1255.08	2964.91	2192.87	2347.95	1818.07
CUST_1059_PI426249071	583.409	324.775	1586.4	814.166	1754.17	1488.94	1689.18	1325.84	737.922	585.653	690.631	794.247	1978.13	1461.72	1551.25	1212.31
CUST_106_PI426249071	10924.4	10761.4	10820.1	9048.66	7443.12	10972.8	7284.88	16006.5	8985.69	16869.7	6964.66	8698.19	6410.72	12328.6	6513.59	13943.7
CUST_1060_PI426249071	3126.31	1787.39	1121.83	1146.68	2167.86	2053.69	1921.44	1777.23	2107.06	1239.28	901.188	943.558	2112.44	1666.72	1801.89	1453.48
CUST_1061_PI426249071	3386.86	1913.67	1215.48	1230.66	2370.2	2291.52	2126.62	1929.63	2499.7	1407.72	1006.03	1141.1	2518.33	2000.36	2151.14	1660.14
CUST_1062_PI426249071	1042.9	582.794	499.428	432.156	596.778	715.112	610.778	687.219	1059.14	731.4	310.309	388.297	576.428	554.959	528.464	490.837
CUST_1063_PI426249071	677.475	367.644	349.153	277.534	395.113	482.994	411.634	439.869	733.916	472.625	180.727	234.482	359.019	359.569	323.556	310.844
CUST_1064_PI426249071	3394.38	3554.81	11019.1	10284.2	3325.09	7306.38	3364.47	8995.09	11193.8	7900.78	9515.91	10461	3763.47	8669.78	3296.53	11058.6
CUST_1065_PI426249071	2017.51	1969.58	6956.03	6127.25	1993.7	4338.66	2019.97	5293.47	6968.36	4796	5684.94	6577.88	2371.75	5466.16	1971.72	6939.81
CUST_1066_PI426249071	6936.22	13836.3	18245.8	21784.1	15924.8	12067	12486.6	9080	11695.4	19148.8	21486.7	21974.4	17218.1	12212.4	15013.5	12173.4
CUST_1067_PI426249071	3921.59	5749.97	10085.1	11259	8330.41	6557.31	6345.38	4508.56	7881.28	11099.5	10719.3	12185.2	9957.69	7318.34	7935.66	6678.59
CUST_1068_PI426249071	1787.04	917.181	734.584	1915.84	835.812	1544.68	876.053	1652.26	1504.53	859.864	793.916	1871.01	712.575	1612.91	782.022	2015.12
CUST_1069_PI426249071	1123.02	549.712	496.753	1375.47	548.534	967.416	559.164	1054.96	1072.96	641.622	579.472	1488.94	496.753	1078.58	513.516	1307.67
CUST_107_PI426249071	326.425	160.477	138.846	157.946	203.213	149.001	265.798	165.486	238.596	176.816	99.3006	145.563	155.78	126.499	202.274	142.13
CUST_1070_PI426249071	4100.31	3637.94	3022.39	2340.69	2209.37	2174.81	2322.21	2599.07	3220.84	3209.91	1922.05	2167.86	2139.67	2243.77	2594.34	2547.72
CUST_1071_PI426249071	3510.31	2900.75	2650.34	2013.08	1948.34	1962.44	2151.14	2267.23	2966.34	3113.19	2047.46	2074.54	2233.03	2151.14	2420.12	2658.94
CUST_1072_PI426249071	1167.94	1830.8	2491.12	4082.44	2072.88	2537.82	2717.25	2055.22	1749.95	2653.94	3723.88	4320.03	2163.56	2630.78	3141.77	2369.8
CUST_1073_PI426249071	235.813	380.944	692.628	958.203	463.556	651.616	598.372	482.028	358.409	538.312	717.344	892.878	370.672	506.166	534.975	407.056
CUST_1074_PI426249071	598.634	913.141	2217.33	2562.18	331.784	1426.72	127.579	2040.41	790.562	2341.06	1604.55	2331.62	213.683	1505.29	125.071	1864.41
CUST_1075_PI426249071	415.966	636.422	1596.54	1667.51	225.209	989.556	79.1434	1464.18	601.081	1906.01	1250.78	1683.82	149.001	1132.14	53.985	1407.22
CUST_1076_PI426249071	281.841	548.625	1137.05	1389.81	955.142	1673.86	603.584	1027.19	899.702	1523.64	1034.51	1352.76	790.562	1473.14	545.025	942.241
CUST_1077_PI426249071	138.25	229.788	454.137	532.734	337.222	601.622	207.003	349.378	324.359	596.778	374.947	496.881	265.962	502.85	178.189	306.149
CUST_1078_PI426249071	7551.22	10705.4	36314.7	26940.3	23070	15708.8	18500	16223.4	17509.8	24651.9	44358.4	27725.3	21456.2	10357.7	16829.8	9776.12
CUST_1079_PI426249071	4709.14	6499.25	22814.1	16849.8	15052.5	9963.5	11808.2	10292.5	12648.6	14934.5	25235.9	18258.7	13664.7	6977.53	10660.3	6351.53
CUST_108_PI426249071	315.197	146.807	126.759	149.308	186.781	158.155	233.327	156.794	256.661	155.376	82.0537	142.67	146.3	121.387	182.133	122.656
CUST_1080_PI426249071	5167.19	5565.06	11095.9	13145.5	13175.6	11499	10116.1	13202.9	6012.03	3372.72	13664.7	12151.8	11007.9	10325.4	8785.94	11103.2
CUST_1081_PI426249071	240.954	228.672	557.1	626.638	588.816	472.625	421.738	523.58	397.406	268.929	877.462	795.475	614.53	570.234	486.231	563.875
CUST_1082_PI426249071	367.816	449.759	234.607	131.976	218.643	210.611	192.7	254.556	571.663	487.709	242.619	151.548	246.388	252.631	228.058	337.466
CUST_1083_PI426249071	437.819	590.141	366.669	201.069	314.291	307.067	300.409	342.844	702.728	585.653	324.216	221.249	323.855	328.325	333.147	382.247
CUST_1084_PI426249071	14129.8	15986.1	18006.2	13810.8	20223.9	9693.22	20568.1	13933	13387.7	13468.6	40251.6	12648.6	16971.7	8282.44	18839.8	11808.2
CUST_1085_PI426249071	9963.5	11908	13975	10449.3	14883.4	7119.38	16197.9	9856.06	9672.34	9014.25	26616.2	9413.66	12143	5684.94	13657.1	8194.03
CUST_1086_PI426249071	12.7438	26.2316	50.69	8.92781	21.1244	20.5794	19.6588	16.61	14.5169	11.6088	9.5	9.2125	15.4181	13.9156	11.9488	15.5597
CUST_1087_PI426249071	13.6744	7.08906	28.2856	8.79813	22.4237	23.1938	19.7544	14.8756	17.5044	7.06313	7.0525	7.81438	16.8125	14.5169	13.1587	8.74188
CUST_1088_PI426249071	4295.31	2886.12	4380	4382.34	7109.19	6004.78	6391.95	5255.41	2164.33	1514.57	4225.97	4688.94	7126.69	5542.81	5944.53	4242.84
CUST_1089_PI426249071	2069.56	1165.07	2460.92	2197.2	3926.75	3378.23	3639.92	3029.47	1047.03	721.709	1865.09	2100.66	3613.41	2646.66	2864.16	1940.33
CUST_109_PI426249071	2895.97	2705.12	2404.56	1698.48	2099.19	1535.88	1902.16	1529.09	4321.91	4092.94	1753.29	2029.23	1796	1200.58	1796.47	1688.88
CUST_1090_PI426249071	3139.38	2641.31	2298.41	2497.54	3616.3	2944.72	3267.28	2533.46	3302.84	2909.09	2362.11	2172.95	3318.22	2508.45	3117.09	2225.7
CUST_1091_PI426249071	2462.52	2121.44	1983.7	2043.03	2913.09	2476.78	2787.62	2082.55	2646.34	2481.04	2035.79	1803.11	2853.66	2037.05	2589.44	1827.02
CUST_1092_PI426249071	1620.17	1035.73	1144.22	1088.14	1792.07	1857.8	1776.25	1739.89	1757.36	1201.36	924.706	838.831	1408.69	1365.66	1177.35	1079.46
CUST_1093_PI426249071	1219.62	823.531	866.344	813.319	1274.55	1382.73	1233.07	1317.34	1065.26	790.272	594.316	586.809	803.131	866.344	686.978	743.853
CUST_1094_PI426249071	2327.09	4368.34	3347.22	3491.03	1455.11	5916.88	1485.34	30223.4	7212.47	7788.28	1150.43	3156.25	1454.66	24796.9	1426.97	29174.1
CUST_1095_PI426249071	897.956	1636.34	1378.34	1325.84	571.472	2413.59	557.195	13456.1	3149.22	3237.47	460.203	1293.18	594.192	10894.5	559.65	12624.2
CUST_1096_PI426249071	1374.74	1757.36	1924.23	1860.77	2217.64	1956.58	2052.45	1850.72	1945.51	2026.86	2392.56	1865.09	2301.07	2662.03	2309.42	1991.55
CUST_1097_PI426249071	334.613	415.708	554.398	511.562	525.034	466.4	481.434	430.869	450.238	519.019	577.581	481.188	469.531	550.875	485.583	387.059
CUST_1098_PI426249071	1083.24	996.8	1510.7	681.491	1341.3	747.097	1467.14	450.875	1248.68	1382.44	1812.61	668.825	1215.82	594.925	1263.19	469.623
CUST_1099_PI426249071	1199.24	1080.17	1723.78	758.188	1518.28	818.556	1650.38	498.916	1366.72	1440.7	1910.9	734.853	1357.66	673.489	1437.15	514.116
CUST_11_PI426249071	2408.96	2155.52	1635.47	1702.87	2318.67	2329.73	2337.21	2134.61	2583.14	2842.34	1824.16	2040.41	3133.75	2793.25	2552.69	2313.95
CUST_110_PI426249071	1632.69	1411.98	1360.74	980.928	1139.67	845.241	1004.95	823.191	2612.42	2405.92	990.75	1207.17	1034.37	668.288	1013.92	973.691
CUST_1100_PI426249071	925.184	1401.41	3215.19	3305.91	2585.38	2198.78	2201.62	2134.61	1641.87	2497.92	3567.62	4141.69	2216.59	1987.25	2019.44	1856.14
CUST_1101_PI426249071	1672.44	2552.69	6026.34	6116.2	4696.83	4064.47	3981.12	3977.88	2840.34	4189.59	5958.19	7162.06	3903.25	3469.75	3494.56	3218.41
CUST_1102_PI426249071	86.2169	35.4944	95.7925	39.7581	72.0588	69.1106	102.042	83.3269	61.0519	47.3119	43.8006	40.4494	61.8862	56.5988	91.2581	63.1053
CUST_1103_PI426249071	2598.44	1198.2	2330.27	1824.92	1916.32	1450.12	3298.33	2235.62	1873.45	1268.18	1724.63	2188	2051.38	1477.42	2944.72	1950.8
CUST_1104_PI426249071	137.301	97.4469	395.772	416.942	145.996	242.853	129.744	272.435	184.101	313.872	241.887	486.006	152.246	217.291	107.043	232.808
CUST_1105_PI426249071	155.132	113.013	474.181	492.697	163.559	295.409	150.576	345.923	224.247	382.866	289.658	622.438	188.819	299.019	126.759	303.363
CUST_1106_PI426249071	9.94375	9.24125	8.215	7.32688	7.79563	7.79563	8.01938	9.0825	8.17812	8.69562	7.80969	7.36875	7.89125	7.77062	7.50625	8.06312
CUST_1107_PI426249071	10.3144	7.67687	10.445	7.27625	7.23875	7.23875	7.63063	7.54094	7.20188	8.35688	7.365	7.30375	7.27625	8.22937	7.14125	8.34313
CUST_1108_PI426249071	10719.3	10185.6	20250.3	20659.7	19247	16769.1	13954.5	13597	20802.4	22759.7	20481.4	20568.1	19930.6	17548.6	15834.6	15954.5
CUST_1109_PI426249071	10910.2	10345.2	20026.2	20547.8	19181.4	16466.7	13538.3	12926.1	19930.6	22062.2	20644.5	20347	19616.2	16943.9	14962.7	15517.6
CUST_111_PI426249071	58114.1	58669.4	46301.9	33797.2	40572.2	38917.8	46017.2	44358.4	42004.4	46861.9	36598.8	31938.1	40922.8	38170.3	49070.6	37266.2
CUST_1110_PI426249071	4193.03	2649.88	2152.72	1632.69	3230.75	2769.17	2724.12	2879.75	4062.91	2890.94	2279.78	1661.34	3275	2646.66	2355.22	2886.97
CUST_1111_PI426249071	6074.94	3677	3154.94	2394.79	4766.16	3960.62	4058.38	4044.19	6032.34	3904.28	3178.41	2410.03	5212.83	3795.62	3981.12	4113.59
CUST_1112_PI426249071	10032.3	3793.84	5323.06	2617.97	7626.66	3777.97	9790.81	3461.34	7509.62	4185.58	6020.66	2427.91	9431.73	3368.36	10247	3069.06
CUST_1113_PI426249071	3963.91	1495.84	2190.83	1108.46	3265.03	1512.78	4061.34	1398.09	3205.78	1853.59	2387.68	1109.82	3825.31	1426.84	4467.19	1247.55
CUST_1114_PI426249071	3682.12	2815.12	1257.12	1069.92	1465.36	1366.98	1632.36	1155.04	3542.59	3244.59	2603.38	1187.28	1597.23	1230.66	1580.81	1586.4
CUST_1115_PI426249071	2978.28	2277.14	1075.89	889.803	1178.54	1171.79	1362.41	923.119	2755.19	2412.11	1740.81	934.669	1208.36	952.244	1158.34	1210.2
CUST_1116_PI426249071	250.545	218.849	154.13	127.166	116.846	151.056	77.5181	108.843	181.049	234.108	199.029	168.148	129.637	160.82	77.6881	111.883
CUST_1117_PI426249071	419.503	354.816	291.503	221.399	210.056	270.067	151.432	192.375	331.991	389.775	327.413	282.246	225.209	275.473	144.018	204.802
CUST_1118_PI426249071	1825.66	1928.2	1664.27	1135.2	1894.83	1112.08	1197.57	1131	2362.92	2227.67	1901.67	1248.48	1599.92	1194.63	1239.7	1200.58
CUST_1119_PI426249071	1687.62	1761.83	1588.41	1073.66	1789.58	1071	1127.47	1004.33	1959.53	1962.78	1663.07	1082.96	1379.12	972.044	990.478	947.678
CUST_112_PI426249071	41451.2	35453.8	26616.2	19974.5	26271.6	24212.2	31600.6	28496.6	26271.6	25367.2	21739.4	18559.2	24952.8	23645.6	32282.5	24295.9
CUST_1120_PI426249071	709.666	1130.13	4596.91	7568.41	3741.5	8631.34	2456.61	5128.34	941.5	669.1	7264.31	7437.88	2496.38	4911.38	1878.55	2445.73
CUST_1121_PI426249071	820.284	1199.96	4630.38	7838.81	4153.14	9758.91	2774.59	5454.66	937.253	629.719	7234.81	7037.12	2538.4	4949	1868.83	2320.92
CUST_1122_PI426249071	850.206	1322.71	1383.62	1037.04	841.53	844.456	853.903	807.075	792	834.656	1416.62	999.197	788.459	600.388	803.856	551.091
CUST_1123_PI426249071	1081.16	1466.23	1672.17	1252.96	1014.06	1027.35	1030.92	1002.94	1072.96	1065.26	1885.51	1336.66	1132.2	824.116	1090.51	782.539
CUST_1124_PI426249071	3295.09	6961.78	2780.41	1728.37	2250.69	1922.69	3105.98	2593.41	2082.55	1456.49	2099.99	1715.77	2321.69	1909.72	3088.25	2292.86
CUST_1125_PI426249071	1306.25	2466.75	1221.65	800.156	865.616	763.933	1218.56	1058.12	995.347	720.447	959.222	775.364	866.616	707.831	1230.85	752.052
CUST_1126_PI426249071	44.22	47.3119	58.7137	26.3944	27.8506	32.3044	23.8975	14.9269	66.8869	58.0325	25.1656	18.2331	26.2844	46.9038	28.7638	14.9012
CUST_1127_PI426249071	29.4962	19.8287	15.0862	11.6988	17.2944	19.5756	10.0919	20.0706	42.0556	39.5431	28.2294	13.2238	16.1269	24.8019	12.3306	8.60625
CUST_1128_PI426249071	1232.08	3953.38	4889.34	2657.28	2325.96	3619.56	2702.97	3299.09	1984.5	2453.8	3613.41	2457.24	2355.22	4842.09	2839.31	4266.19
CUST_1129_PI426249071	2152.19	6567.66	9515.91	4623.03	4059.81	6925.12	4803.88	5782.81	3466.69	4307.48	6217.22	4313.12	4439.19	8979.16	5032.41	7411.72
CUST_113_PI426249071	63845.9	70461.6	55163.1	48056.9	64332.5	62394.4	60820.3	63207.8	68080.9	58669.4	48232.5	52511.2	68366.6	67797.2	65890.3	67797.2
CUST_1130_PI426249071	95.0169	740.566	2132.47	693.472	3668.41	1899.49	5380.12	562.091	700.856	217.654	2845.28	804.631	4505.91	2220.97	6340.53	563.328
CUST_1131_PI426249071	57.1287	409.633	1157.22	387.941	1926.03	976.066	2920.47	309.661	389.775	137.486	1492.75	444.925	2179.42	1111.45	3427.53	269.764
CUST_1132_PI426249071	1024.45	1169.29	1912.84	2189.17	1668.61	1458.3	1967.75	1402.16	1181.62	1183.33	1786.69	2007.8	1356.27	1299.67	1689.72	1200.58
CUST_1133_PI426249071	756.372	835.6	1467.14	1719.12	1261.91	1146.3	1448.65	1086.47	968.947	933.487	1291.39	1595.88	1076.66	1050.97	1369.91	957.231
CUST_1134_PI426249071	227.591	512.569	528.281	892.516	486.384	717.622	499.373	567.303	681.038	840.022	770.175	1010.55	470.003	866.616	485.583	588.4
CUST_1135_PI426249071	173.841	393.047	382.128	659.972	356.525	491.192	369.259	381.484	453.056	620.484	553.05	728.144	355.466	575.278	353.266	365.066
CUST_1136_PI426249071	6.86781	6.90781	8.66219	9.3075	7.42531	6.86	6.79844	6.9	7.16375	6.82094	6.785	6.67438	7.72938	6.81187	6.72031	6.8475
CUST_1137_PI426249071	13.3091	19.1006	30.3006	8.8575	9.7075	7.4975	7.92656	7.92656	8.79813	7.33812	8.9525	7.06313	8.69562	7.1975	7.05063	7.04375
CUST_1138_PI426249071	7.83906	12.5794	16.2056	6.96656	7.02625	7.3925	7.10438	7.26438	7.02344	7.15844	7.0525	6.92063	7.05063	7.06937	6.99531	7.24937
CUST_1139_PI426249071	6.93	6.90781	6.87125	6.69813	6.88406	6.93	6.8925	6.98187	6.785	6.87125	6.84063	6.68625	6.86437	6.94094	6.85562	7.00656
CUST_114_PI426249071	42336.6	37510.9	25266.2	22573.4	34271.2	33249.7	33380	36161.2	34693.4	22197.5	18979.1	21170.7	31733.8	33484.7	32108.1	32809.5
CUST_1140_PI426249071	16.24	7.92188	7.45625	7.18687	7.33469	7.32688	7.38844	8.01125	7.39562	7.62437	7.30187	7.14313	7.34719	7.32688	7.25188	7.53094
CUST_1141_PI426249071	12.5794	9.6125	9.5725	16.2744	7.69656	8.52812	7.18687	7.715	8.995	10.4213	7.30187	9.18812	9.80312	7.69656	7.64375	7.48281
CUST_1142_PI426249071	176.496	347.769	356.128	691.316	312.624	718.1	277.656	423.752	243.023	474.059	559.522	741.3	382.55	924.634	303.134	462.378
CUST_1143_PI426249071	480.944	1109.82	1082.96	2267.23	1092.44	2517.62	1006.16	1398.09	633.784	1112.27	1374.36	2072.19	1140.94	2715.72	896.647	1385.97
CUST_1144_PI426249071	896.019	933.487	782.022	475.956	1084.03	1210.76	1142.28	1007.87	1394.69	1414.43	681.862	464.006	954.319	960.617	959.647	791.278
CUST_1145_PI426249071	740.178	733.663	648.302	385.147	877.844	940.269	897.956	821.056	1110.86	1116.13	516.047	376.106	718.809	736.212	751.888	594.622
CUST_1146_PI426249071	3412.31	3187.78	4113.59	5046.81	4318.09	5094.88	5275.09	5932.91	3659.09	2748.16	3409.16	5938.33	4741.56	5784.53	5315.28	5903.91
CUST_1147_PI426249071	3960.62	3202.09	4800.91	6060.88	4987.16	6208.12	6316.44	6804.5	3970.59	2831.59	3396.69	6405.16	5453.84	6277.5	5775.62	6243.06
CUST_1148_PI426249071	1159.28	1574.94	1149.22	1225.72	794.247	488.042	1025.63	772.022	1471.89	1922.37	1070.49	1277.5	906.5	577.325	1295.52	1072.4
CUST_1149_PI426249071	1707.19	2277.14	1811.71	1737.11	1256.62	750.919	1679.1	1086.47	2303.47	2676.75	1523.92	1729.53	1384.06	782.706	1950.8	1475.23
CUST_115_PI426249071	57.04	40.7969	10.0825	21.9794	45.6781	38.2456	40.0156	27.2787	12.9162	18.87	23.0237	17.8956	36.175	37.9619	39.5431	35.4944
CUST_1150_PI426249071	31007.5	34820	25144.1	26312.2	23030.3	30136.9	20380.1	29659.1	47325.9	45015.9	32282.5	31085	26049.4	30800	22527.8	34820
CUST_1151_PI426249071	31406.2	34485.6	25968.8	26271.6	23280.9	31158.1	21115.3	30485.6	43884.7	38170.3	27725.3	26100.6	23568.8	26788.8	19930.6	29024.1
CUST_1152_PI426249071	53308.8	102547	34991.6	32282.5	24354.7	34077.5	21273.8	41585.6	88076.9	82227.8	44683.4	36314.7	26940.3	36863.8	22361.9	46476.2
CUST_1153_PI426249071	39584.1	62677.5	18633.1	15924.8	12579.1	18006.2	10532.1	25065	53801.9	42004.4	20932.2	16971.7	13382.3	19616.2	10828.3	25653.1
CUST_1154_PI426249071	647.791	373.769	507.07	471.909	495.316	761.769	575.856	854.178	587.541	385.778	408.712	497.353	467.981	733.072	523.256	747.312
CUST_1155_PI426249071	757.502	427.072	607.413	553.747	583.128	916.431	708.575	1044.36	689.184	430.288	447.209	593.178	539.862	838.65	616.466	851.541
CUST_1156_PI426249071	3636.88	18530.6	14412.7	28083.8	15233.8	22169.1	11701.1	11831.9	7021	24295.9	19771.5	28378.4	17580.5	23183.8	13145.5	19478.9
CUST_1157_PI426249071	3669.17	17548.6	14205.6	26727	14987	21739.4	11123.5	11135.8	6787	21974.4	17509.8	26354.8	17041.7	20932.2	11929.8	16821.3
CUST_1158_PI426249071	14.2369	45.8225	40.4494	169.643	288.559	150.872	56.79	72.4356	13.8775	33.9269	239.416	210.056	257.286	143.749	64.27	71.9025
CUST_1159_PI426249071	6.945	11.4969	10.3431	74.2425	170.609	81.1713	27.0575	17.7106	6.88406	17.6375	124.856	126.918	151.316	79.7338	30.3006	19.5312
CUST_116_PI426249071	77.5181	57.6219	10.445	23.8053	37.3594	37.6019	35.34	45.39	24.725	29.1019	25.5231	19.1944	33.2725	44.4181	40.2625	48.5019
CUST_1160_PI426249071	473.938	585.553	320.378	259.991	713.578	436.15	775.222	324.775	489.822	663.394	627.452	244.162	646.856	358.788	699.294	305.516
CUST_1161_PI426249071	196.716	203.889	120.004	88.9831	271.142	169.213	290.155	110.747	190.392	272.247	237.289	68.3644	272.314	123.817	259.786	100.149
CUST_1162_PI426249071	1291.59	1026.66	808.587	1055.66	981.116	1175.01	741.194	1094.98	1530.56	2397.74	1073.66	1186.4	728.966	1098.83	647.472	1056.77
CUST_1163_PI426249071	1558.74	1260.68	957.231	1258.35	1182.92	1394.97	912.841	1307.57	1685.06	2578.62	1185.85	1266.9	846.022	1214.29	725.203	1120.2
CUST_1164_PI426249071	852.034	778.016	382.128	394.238	1013.07	924.891	1212.35	856.491	164.479	140.636	272.314	383.427	1049.42	804.292	1198.3	802.35
CUST_1165_PI426249071	1716.34	1507.93	726.222	729.725	1980.98	1827.8	2383.89	1718.49	287.983	221.535	441.253	662.319	1896.59	1449.9	2172.52	1426.28
CUST_1166_PI426249071	16197.9	9166.28	9535.94	8758.34	12624.2	12067	11450.7	11983.6	14086.4	7480.72	9963.5	9651.22	14850.1	14626	13130.3	13523.8
CUST_1167_PI426249071	21252.3	11790.3	12600.2	11218.6	16931.7	16027	15296.8	15551.8	14503.8	7755.28	10325.4	9515.91	16395.9	14871.9	13538.3	13377
CUST_1168_PI426249071	118.698	536.097	1235.54	1447.22	412.878	934.903	363.911	1301.59	428.462	1019.89	1134.23	1534.54	292.634	1308.62	298.071	1657.72
CUST_1169_PI426249071	115	495.391	1103.69	1340.38	378.984	840.494	320.8	1174.9	353.538	899.478	1007.17	1306.77	257.497	1085.28	253.066	1401.92
CUST_117_PI426249071	148.914	308.108	523.941	447.209	449.93	382.55	207.939	213.683	225.766	365.161	902.069	598.559	501.019	421.381	215.238	179.437
CUST_1170_PI426249071	5397.47	4956	2294.38	1419.31	4019.94	4113.59	2962.03	2649.88	3719.44	4180.44	1797.51	1372.67	4009.94	4159.72	3411.17	3066.09
CUST_1171_PI426249071	685.763	541.166	354.053	206.415	430.288	481.5	304.184	300.409	553.275	634.009	236.854	169.306	377.656	384	312.421	243.023
CUST_1172_PI426249071	44358.4	36007.2	17322	9892.66	13954.5	15471.6	11860.1	23876.2	69641.6	33380	15551.8	10308.8	17109.8	18633.1	12720.2	26616.2
CUST_1173_PI426249071	22881.6	13145.5	4613.69	2543.97	4213.69	4483.73	3547.45	7708.47	23938.1	8599.22	3517.12	2321.95	4513.09	4941.81	3661.59	8263.25
CUST_1174_PI426249071	66476.9	78961.2	44683.4	30287.5	31938.1	36007.2	21362.3	41249.7	94062.2	79777.5	49415	32906.9	34485.6	40251.6	22140.6	45015.9
CUST_1175_PI426249071	48904.4	55562.5	26100.6	19359.5	20568.1	23489.4	13523.8	27130.9	78961.2	55714.4	26788.8	20873.4	22759.7	25653.1	13788	30847.3
CUST_1176_PI426249071	2216.59	1744.88	919.525	716.619	1408.29	1308.48	1397.32	2092.52	1969.61	1152.64	747.097	732.097	1789.07	1922.05	1807.24	3107.72
CUST_1177_PI426249071	2996.69	2324.13	1264.36	913.964	1986.25	1860.77	2023.34	2962.03	2604.41	1380.58	870.419	848.844	2418.75	2466.75	2410.28	3774.19
CUST_1178_PI426249071	9856.06	7825.78	6567.66	5905.77	4162.94	3793.06	3677	5372.03	9206.75	10037.1	5854.28	5896.41	4308.38	4568.31	4146.69	7463.19
CUST_1179_PI426249071	2781.12	2094.34	2139.23	1762.34	1335.8	1243.69	1090.32	1712.88	2552.69	2817	1606.27	1477.42	1166.66	1291.79	977.581	1956.86
CUST_118_PI426249071	426.584	717.622	1225.82	994.075	739.148	610.072	609.939	508.641	614.638	759.422	1470.02	1035.49	712.306	591.711	517.878	408.916
CUST_1180_PI426249071	4051.06	4357.19	6785.16	7061.66	7459.03	5738.72	5756.25	5552.59	6083.06	5425.59	6930.41	7153.19	6907.22	5501.72	5696.14	5594.16
CUST_1181_PI426249071	1552.53	1355.63	2850.25	2936.66	3029.47	2496.38	2629.31	2321.3	2948.81	2412.11	2897.06	2917.77	3290.34	2359.3	2534.52	2531.38
CUST_1182_PI426249071	501.291	445.863	621.688	394.238	623.816	535.556	703.328	646.312	841.925	975.253	577.156	522.772	855.222	665.85	806.513	686.016
CUST_1183_PI426249071	1454.23	1142.19	1593.09	1046.88	1641.4	1429.75	2028.23	1823.67	1936.28	2081.92	1239.21	1182.82	2013.81	1518.04	1886.58	1657.72
CUST_1184_PI426249071	1806.27	3541.25	1961.8	2243.36	8088.41	6067.09	8108.62	3662.91	1693.98	2580.53	3142.34	2218.94	8958.59	6154.47	9963.5	4061.34
CUST_1185_PI426249071	1404.39	2675.75	1519.38	1675.83	6154.47	4510.62	6083.06	2806.28	1247.67	1902.16	2334.18	1599.92	6719.5	4487.84	7385.34	2860.09
CUST_1186_PI426249071	311.602	168.148	201.389	129.47	276.51	308.179	350.991	276.054	126.091	90.8256	156.527	118.532	261.294	269.764	285.467	211.833
CUST_1187_PI426249071	233.581	108.276	149.001	85.1819	209.213	216.708	244.287	200.298	94.8206	62.15	100.359	85.39	191.847	195.489	212.062	150.964
CUST_1188_PI426249071	7081.78	19068.4	39394.1	29411.9	14086.4	13418.6	12913.3	11574.1	24295.9	49415	23219.4	32282.5	17783	14040.8	14028.4	15460.8
CUST_1189_PI426249071	6682.62	18660.9	41075	29604.7	14028.4	13202.9	12815.6	10967	26312.2	51373.8	22197.5	33155.9	17875.9	13933	14367.7	14513.3
CUST_119_PI426249071	798.341	530.766	3033.33	1867.56	4656.34	2904.5	5519.5	2966.03	589.806	470.492	2129.63	1733.64	3624.12	1633.94	4683.19	1612.48
CUST_1190_PI426249071	5988.41	11372.4	11771.5	9747.84	10935.4	9816.5	13850.5	5563.53	11719.4	16381.1	13343	9743.97	12026.9	8325.84	16197.9	7284.88
CUST_1191_PI426249071	2243.13	4220.06	4697.66	3568.91	4288.03	3818.72	5354.88	1994.67	3939.88	5159.52	4741.56	3290.34	4602.41	2797.88	5749.97	2246.7
CUST_1192_PI426249071	299.674	421.134	625.725	458.222	885.312	821.794	384.503	612.731	490.556	737.922	365.866	365.161	977.581	738.425	357.425	451.972
CUST_1193_PI426249071	260.694	379.622	550.875	356.291	723.491	680.706	320.378	505.839	449.93	682.144	331.7	342.363	826.175	650.689	311.528	419.503
CUST_1194_PI426249071	4349.19	3896.5	1674.64	1903.92	2629.72	2898.28	2428.88	2340.69	3370.19	2497.16	1674.64	1418.31	2310.44	2230.14	2095.98	1835.98
CUST_1195_PI426249071	1682.17	1255.08	699.128	740.934	940.269	1137.81	872.919	846.475	1440.38	1059.14	648.056	615.081	932.581	871.425	801.4	689.672
CUST_1196_PI426249071	2290.98	3133.75	3631.36	3857.44	3142.34	2096.14	4077.52	3316.17	2303.47	2464.11	3974.73	4052.88	2937.06	1924.83	4323.44	3564.09
CUST_1197_PI426249071	1497.5	1916.32	2869.19	2878.72	2255.27	1542.39	3098.78	2429.75	1583.34	1763.78	2790.02	2854.36	2005.62	1230.66	2941.19	2207.97
CUST_1198_PI426249071	1214.9	1221.65	5022.02	1670.02	8698.19	1515.67	14917.2	1617.23	2320.42	2024.17	6291.5	1920.83	8408.41	1134.21	14839.8	1339.6
CUST_1199_PI426249071	615.425	601	2582.81	911.603	4298.81	779.484	7507.44	849.808	1173.16	1052.72	2904.17	1033.28	4046.41	599.175	7725.34	676.312
CUST_12_PI426249071	4481.66	3478.59	2933.58	2930.12	3903.25	4330.91	4152.19	3782.31	4200.06	4344.28	2639.34	3015.91	5280.53	4439.19	3997.12	3693.31
CUST_120_PI426249071	662.159	470.003	2996.69	1792.33	4640.91	2697.06	5671.12	2937.47	526.028	449.93	2376.69	1715.77	3747.94	1532.83	4674.47	1566.64
CUST_1200_PI426249071	2314.23	2188	751.888	1647.78	760.059	2036.64	530.67	1722.59	2378.88	2141.33	1150.43	1727.3	709.094	2160.3	506.928	1645.44
CUST_1201_PI426249071	1685.88	2071.16	1797.16	3021.72	1108.33	1970.87	927.456	1715.77	2635.72	2687.78	2766.94	3190.48	1113.81	2259.59	1032.47	1783.8
CUST_1202_PI426249071	138.25	255.547	997.994	1074.74	364.028	1193.83	471.553	1134.21	373.769	444.925	1108.46	1083.24	299.844	1000.7	468.603	899.084
CUST_1203_PI426249071	511.562	1362.61	4296.41	4716.75	1696.28	5393.91	2386.56	5462.3	1511.46	1636.64	4954.92	4510.62	1318.65	4563.38	2342.18	4273.25
CUST_1204_PI426249071	3250.38	2247.41	1233.07	817.95	1687.62	1548.52	1882.53	1596.34	3228.12	2522.25	1412.31	792.778	1770.27	1698.86	1800.09	1904.62
CUST_1205_PI426249071	4335.17	2713.5	1647.93	1110.91	2194.28	2141.61	2518.78	2011.39	4254.38	3228.12	1744.08	1022.83	2346.38	2240.22	2436.89	2507.23
CUST_1206_PI426249071	771.534	735.433	615.253	597.192	570.145	331.348	1040.16	600.919	528.156	434.422	647.791	475.141	535.337	356.819	1054.45	573.981
CUST_1207_PI426249071	134.887	103.85	88.8063	55.7694	71.4225	43.5425	122.727	77.2	83.225	68.0706	99.4313	37.1006	76.3581	52.7463	157.701	81.1713
CUST_1208_PI426249071	1015.24	1186.2	400.647	302.209	725.644	817.356	872.169	966.191	857.459	409.562	403.659	299.844	974.944	1185.51	880.719	1183.89
CUST_1209_PI426249071	1410.28	1598.47	545.358	389.925	975.098	1147.31	1216.06	1353.56	1114.53	501.837	471.909	366.863	1227.28	1485.34	1178.34	1517.59
CUST_121_PI426249071	5529.25	11167.4	19289.7	14342.3	21517.2	9566.28	19214.2	9106.34	9758.91	8054.53	21329.8	12294.4	20802.4	9201.41	18799.8	9005.5
CUST_1210_PI426249071	3464.41	3967.69	4941.81	8040	1645.02	8569.38	2746.56	16255	4430.59	3506.41	3644.59	7637.02	1422.77	12919.7	2209.37	15610.3
CUST_1211_PI426249071	1614.85	1795.49	2491.12	3733.12	805.428	3949	1333.47	7264.31	1950.8	1610.42	1728.22	3483.25	758.934	5768.31	1143.16	6619.34
CUST_1212_PI426249071	2946.41	4765.08	4927.34	3793.84	5481.5	5218.28	4849.81	5330.59	3074.53	4983.22	4889.34	3180.78	5400.47	5775.62	4992.91	6193.97
CUST_1213_PI426249071	306.554	442.75	558.062	389.128	520.913	478.269	452.116	467.438	461.038	793.781	716.011	503.822	659.003	698.913	587.819	735.916
CUST_1214_PI426249071	303.134	834.183	237.841	251.85	294.372	1529.62	314.675	2666.91	579.209	396.863	187.601	213.534	213.683	1541.48	272.314	3567.62
CUST_1215_PI426249071	225.049	588.062	179.35	190.889	214.222	1154.03	220.276	1915.84	399.909	273.38	119.314	135.986	141.942	1063.46	184.424	2406.44
CUST_1216_PI426249071	23.7712	13.8966	16.4244	9.74625	33.4584	21.2312	29.2131	10.1325	33.8062	22.5225	8.77562	10.7744	34.4988	19.1006	31.7437	20.4706
CUST_1217_PI426249071	39.1013	29.9556	23.6344	8.52812	51.9194	32.8956	45.3381	30.3006	54.3369	34.725	18.3894	9.5725	50.1538	33.505	44.3644	23.7712
CUST_1218_PI426249071	56.79	96.9412	95.2669	103.592	46.4231	124.1	57.04	115.849	33.505	89.6887	44.0744	121.14	33.505	141.075	35.2269	104.846
CUST_1219_PI426249071	42.7031	79.2062	61.1844	83.84	33.2725	110.828	25.8856	97.4469	28.4694	66.3088	60.4572	116.104	27.2787	133.602	30.0975	97.5781
CUST_122_PI426249071	2023.34	3922.91	7267.69	5434.41	8519.25	3488.56	7335	3379.78	4257.03	3482.66	9718.39	5660.45	9495.84	3939.88	8831.09	3894.88
CUST_1220_PI426249071	3075.78	4282.25	2537.23	2562.18	2887.91	3131.75	2847.09	3723.88	4389.66	5881.7	3055.77	2614.03	2602.8	3665.55	2813.19	4017.31
CUST_1221_PI426249071	2263.32	3254.72	1896.19	1822.11	2093.31	2300.28	2068.33	2781.12	2888.34	3837.97	1965.03	1720.46	1678.82	2289.49	1728.37	2629.72
CUST_1222_PI426249071	27271.6	20644.5	15115.3	4119.62	26397.5	24796.9	23183.8	25905.9	22706.2	20932.2	9951.88	3440.62	23876.2	26940.3	22062.2	20130.9
CUST_1223_PI426249071	23938.1	14332.1	10127.4	2670.34	18429.2	16497.3	15708.8	17835.8	19725.7	14708	6226.19	2365.91	17783	19807.8	16090.9	14577.2
CUST_1224_PI426249071	405.953	288.689	330.887	259.368	97.4469	221.796	105.742	365.866	491.725	692.347	154.655	286.517	95.4287	290.463	116.64	471.553
CUST_1225_PI426249071	387.347	267.469	322.419	237.071	79.0806	206.653	96.7525	330.175	475.316	653.947	149.308	257.879	85.2859	262.659	105.832	430.806
CUST_1226_PI426249071	961.394	17603.3	11708	18133	1262.78	23118.8	948.944	22527.8	7234.81	32906.9	2979.59	18744.8	1076.66	29811.7	866.344	49608.8
CUST_1227_PI426249071	468.166	8018.81	5753.06	8831.09	600.759	10675.8	465.956	10495	3222.22	12683	1353.18	8513.03	460.203	12271.5	395.009	20749.2
CUST_1228_PI426249071	1614.85	1073.04	1946.1	1409.09	730.741	734.003	754.816	866.056	1904.62	2065.44	1584.7	1532.37	759.422	1000.7	1016.28	1104.01
CUST_1229_PI426249071	2725.19	1700.12	3174.84	2337.9	1134.23	1258.67	1230.02	1490.98	2565.93	2924.42	2318.67	2087.81	1090.32	1424.41	1382.73	1571.52
CUST_123_PI426249071	1888.56	2253.48	3737.38	3635.34	2913.09	2965.72	2726.39	2986	2296.98	2408.58	3177.28	4159.72	3377.47	3125.31	2577.45	3183.38
CUST_1230_PI426249071	1249.16	1891.3	1028.58	1370.88	1930.04	1717.8	1674.56	1252.67	1397.06	2086.85	1177.35	1229.51	2081.3	2006.66	1999.05	1458.3
CUST_1231_PI426249071	440.747	621.447	393.047	513.641	635.641	574.441	526.559	393.553	408.814	689.309	387.347	413.894	629.719	576.913	565.556	389.363
CUST_1232_PI426249071	3122.89	4765.08	4019.94	4987.16	3172.34	2946.92	3079.97	2423.64	4646.81	6455.75	4297.61	5064.03	3075.78	2756.03	3141.77	2383.5
CUST_1233_PI426249071	1110.91	1517.59	1546.94	1783.8	1140.78	1109.39	1130.57	863.331	1587.65	2167.67	1381.02	1702.75	974.944	956.506	1058.58	717.344
CUST_1234_PI426249071	373.108	992.222	190.392	452.791	573.614	2430.73	773.666	3398.81	401.825	310.133	687.219	393.875	391.569	2696.41	678.353	4438.08
CUST_1235_PI426249071	171.679	432.853	59.2313	199.864	271.836	1309.46	379.622	1870.22	213.28	99.1775	321.775	206.721	207.939	1701.45	374.292	2810.73
CUST_1236_PI426249071	34820	40251.6	68366.6	70818.4	48056.9	52235.6	52848.1	51625.3	53052.2	68080.9	70186.2	78961.2	58114.1	58902.5	59194.4	60820.3
CUST_1237_PI426249071	38917.8	51821.6	81536.9	81536.9	60645	66476.9	66883.1	64100	63522.8	76695	71891.6	88076.9	64100	66476.9	67161.2	70461.6
CUST_1238_PI426249071	3527.53	3228.12	3049.5	3043.88	2779.69	2401.84	2938.94	2156.46	3089.67	4162.94	3127.97	2681.56	2607.12	2091.59	2941.19	1973.12
CUST_1239_PI426249071	929.141	810.628	926.85	918.923	793.119	675.281	826.678	594.925	864.025	1282.77	1001.57	829.831	720.447	589.806	821.794	530.362
CUST_124_PI426249071	2867.22	3127.14	5574.59	5400.47	4321.91	4229.75	4008.25	4195.75	2763.97	2994.22	4333.94	5202.88	4329.19	3739.44	3199.81	3963.91
CUST_1240_PI426249071	6083.06	3411.72	6426.25	4085.31	7365.95	6988.59	6907.22	7531.62	3526.58	2732.77	4336.41	3769.06	6531.41	6577.88	6186.03	5606.5
CUST_1241_PI426249071	4396.97	2396.01	4646.81	2893.19	5264.78	5147.22	5019.59	5349.44	2724.12	2117.5	3206.81	2842.34	5212.83	5169.19	4637.12	4103.84
CUST_1242_PI426249071	1093.18	1140.4	549.5	515.322	994.075	946.033	1131.22	855.381	1073.77	1157.22	465.394	451.531	1090.32	1008.3	1113.64	896.231
CUST_1243_PI426249071	906.5	856.039	472.878	415.966	837.197	778.225	944.95	681.778	890.458	1002.77	381.234	382.128	898.688	790.709	907.566	694.237
CUST_1244_PI426249071	2838.53	2626.59	2852.22	2375.98	4590.06	3310.78	3693.31	2556.09	2211.08	2194.28	5071.28	2309.14	4555.03	3257.06	4073.75	2818.73
CUST_1245_PI426249071	2957.3	2774.59	3001.56	2900.75	4933.25	3672.45	3957.98	2700.44	1968.39	1929.16	4824.41	2525.43	4260.33	3414.56	4113.59	2802.59
CUST_1246_PI426249071	3224.28	3886.88	1502.25	1797.51	2178.73	3240.47	2564.33	3755.56	3135.22	4591.31	1551.25	1691.25	2351.68	3452.44	2343.94	4065.69
CUST_1247_PI426249071	3082.27	3578.34	1413.27	1661.67	2045.45	3040.09	2404.56	3463.09	3259.59	4444.97	1448.32	1705.53	2370.59	3449.94	2335.17	3904.28
CUST_1248_PI426249071	2235.15	3845.25	3134.31	3181.28	2637.28	3059.66	2610.09	1900.11	3281.44	5315.28	3951.59	2776.98	3180.28	2963.52	3005.69	2347.95
CUST_1249_PI426249071	1787.04	2684.56	2446.06	2322.42	2045.45	2438.09	1962.61	1455.44	2703.81	4167.34	3039.34	2290.98	2626	2379.78	2543.97	1755.02
CUST_125_PI426249071	328.244	1338.22	644.987	905.716	588.816	783.775	519.372	803.375	626.638	1139.67	902.069	1190	673.372	932.408	612.441	806.513
CUST_1250_PI426249071	529.487	544.094	543.003	624.138	494.363	431.505	547.598	504.347	470.812	610.778	592.684	562.966	459.444	426.306	474.762	460.725
CUST_1251_PI426249071	577.956	619.903	608.759	658.638	551.538	498.814	597.3	565.753	511.434	676.519	670.225	648.302	549.712	488.428	538.487	512.916
CUST_1252_PI426249071	10321.3	4899.84	4101	3708.25	7005.41	5806.16	6670.97	5640.69	7919.88	4566.28	3709.97	2951.36	6567.66	5857	6820.47	5557.09
CUST_1253_PI426249071	5914.64	2847.09	2385.6	2270.03	3874.83	3323.5	3916.78	3153.78	5120.16	2875.62	2153.69	1794.94	3912.09	3044.45	3819.91	2889.78
CUST_1254_PI426249071	10.2191	7.53094	13.5894	7.63063	9.45688	9.80312	9.11125	8.55687	15.1531	9.11125	9.1675	7.02344	10.8637	7.66563	12.2375	10.1325
CUST_1255_PI426249071	7.02875	14.5744	12.9162	14.1263	10.6666	9.77375	9.24125	10.9359	17.2206	6.93687	7.17438	7.1975	9.66906	21.5106	9.45688	6.89687
CUST_1256_PI426249071	5438.97	4909.09	3929.16	4269.69	7025.91	5483.03	6229.5	6077.22	4720.78	3730.31	4917.72	4376.81	6953.16	5924.02	6577.88	6778.38
CUST_1257_PI426249071	2259.59	1770.27	1601.69	1672.17	2857.53	2317.34	2710.06	2472.48	1812.76	1453.95	1887.17	1752.5	2833	2438.09	2738.02	2563.99
CUST_1258_PI426249071	191512	116016	152650	129177	148091	170991	143569	177197	191512	131059	116016	127958	157014	177197	141453	170991
CUST_1259_PI426249071	121841	85989.7	113880	105040	113880	137125	113880	139209	137125	85989.7	97984.4	109706	117027	137125	110945	126135
CUST_126_PI426249071	389.128	1881.02	869.978	1211.62	809.112	1142.19	718.809	1105.1	725.15	1347	1139.95	1428.28	831.425	1171.37	751.184	1053.96
CUST_1260_PI426249071	7.06625	7.08063	6.98438	6.77688	8.22937	9.66906	6.92312	7.02625	6.86781	10.0919	6.88812	6.78937	6.83312	6.8925	7.84438	6.80312
CUST_1261_PI426249071	7.18469	7.08906	7.87063	6.82094	7.02625	11.3069	7.92656	7.08219	6.96188	9.15938	7.45437	6.9	6.93687	7.00125	6.89687	7.10125
CUST_1262_PI426249071	501.837	490.375	774.253	382.128	831.831	571.356	822.641	569.197	457.019	550.553	604.725	381.234	857.1	504.347	766.578	449.525
CUST_1263_PI426249071	752.216	749.797	1143.04	603.406	1339.68	901.188	1362.41	902.997	727.409	795.894	853.297	590.141	1347	817.744	1227.51	751.103
CUST_1264_PI426249071	796.284	1009.92	2180.44	1815.91	3095.59	1930.45	2656.75	1674.64	843.344	1052.72	2436.89	2018.1	2934.44	1833.25	2650.34	1409.27
CUST_1265_PI426249071	853.391	1114.9	2334.53	2011.11	3356.94	2129.06	2909.09	1823.67	844.828	1042.9	2317.07	2084.43	2926.22	1860.09	2751.47	1396.15
CUST_1266_PI426249071	2323.77	2590.09	1133.88	972.85	1968.39	1687.92	2229.17	1848.02	1934.45	2477.16	1853.4	904.794	2116.55	1580.81	2717.78	1769.47
CUST_1267_PI426249071	7.23562	37.7212	29.4962	13.7287	7.81438	9.8525	7.08469	10.2306	7.02344	7.10125	13.1587	22.33	10.375	10.9359	7.87063	7.76656
CUST_1268_PI426249071	7.30719	7.26219	11.345	44.7131	29.2131	10.4563	8.405	7.415	7.84438	11.4169	29.7091	43.5425	10.27	7.45625	8.83375	7.31969
CUST_1269_PI426249071	571.356	1374.06	1596.54	2401.27	1072.96	1348.96	964.747	1138.36	820.581	1638.83	2095.98	2459.16	1197.24	1413.48	1066.12	1223.62
CUST_127_PI426249071	833.694	4271.56	6409.19	12472	1831.7	9201.41	1771.62	11298.4	2198.48	6393.38	2535.55	10935.4	1867.05	9843.88	2073.11	12683
CUST_1270_PI426249071	790.972	1700.12	2099.19	3167.25	1549.98	1888.56	1365.34	1585.05	1071.5	1894.83	2363.76	3264.59	1541.11	1802.9	1426.97	1514.04
CUST_1271_PI426249071	2870.72	1978.7	1935.04	1468.5	1521.65	1253.11	1931.05	2156.46	2517.62	2242.56	1520.57	1477.42	1714.5	1308.62	2010.26	2417.64
CUST_1272_PI426249071	2173.66	1544.99	1604.94	1239.28	1210.59	1053.4	1518.28	1648.55	2140.25	1999.05	1232.78	1352.76	1551.89	1192.3	1756.05	2096.3
CUST_1273_PI426249071	1570.45	1838.3	4821.72	6047	3478.59	2642.44	3545.56	3152.47	2984.62	2744.38	7374.69	6168.45	2915.38	2623.5	3525.62	2305.1
CUST_1274_PI426249071	1060.41	1176.6	3317.09	4200.06	2447.47	1851.03	2485.89	2089.98	2101.34	2058.92	5470.42	4517.75	2132.8	1738.97	2415.34	1544.68
CUST_1275_PI426249071	921.228	760.434	872.919	976.981	668.825	1281.82	613.403	1057.9	1070.8	433.816	665.947	1184.54	814.166	1810.48	717.344	1252.54
CUST_1276_PI426249071	212.322	141.847	205.314	202.389	127.717	249.661	111.743	202.389	255.247	125.823	185.9	280.209	196.798	413.666	145.793	260.173
CUST_1277_PI426249071	43.6725	39.3744	24.0912	38.6231	58.8312	57.6219	64.96	50.5031	39.2106	32.1681	33.9269	51.0744	68.2725	73.4862	74.6244	51.4675
CUST_1278_PI426249071	26.8006	15.2319	13.7287	15.94	32.6938	26.53	32.3856	22.4237	29.1019	15.2319	13.8966	29.1019	32.52	32.52	39.1013	24.4694
CUST_1279_PI426249071	1325.56	902.194	755.591	572.216	531.105	738.309	646.18	1021.51	1664.66	1215.48	589.806	657.305	575.856	867.378	810.628	1217.92
CUST_128_PI426249071	1795.49	13377	14694.2	32712.2	4226.84	22625.3	4178.12	26312.2	3955.5	16621.1	7243.06	26866.2	4094.91	23532.8	4441.19	31600.6
CUST_1280_PI426249071	543.625	360.022	350.734	232.273	224.794	318.575	273.237	402.622	582.569	491.119	237.071	231.891	216.823	330.591	288.559	414.406
CUST_1281_PI426249071	79.8863	2258.88	114.902	2543.97	131.169	862.316	171.326	412.878	318.916	1097.1	617.803	2899.25	131.542	1452.17	204.479	1226.02
CUST_1282_PI426249071	290.155	10455.2	584.812	12600.2	651.237	4473.47	840.022	2113.7	1369.23	4324.36	2707.97	11908	616.75	6457.22	911.603	5639.27
CUST_1283_PI426249071	90259.1	89585.9	63207.8	62394.4	53507.2	113880	72682.2	113880	82227.8	37266.2	55905.6	65571.9	58902.5	132831	78227.8	131059
CUST_1284_PI426249071	55562.5	65270.3	41765.3	40719.7	37053.8	79323.8	48737.5	76080	51373.8	21231.7	31296.6	43338.1	38651.9	94062.2	51821.6	91540
CUST_1285_PI426249071	1359.05	2460.77	11908	7385.34	4608.94	1628.3	3295.81	758.188	2747.34	2691.19	15185.2	6991.47	6132.69	1266.12	4082.44	548.444
CUST_1286_PI426249071	1716.34	2561.04	14303.1	8602.41	5604.94	1882.83	4112.91	772.603	3526.58	3200.95	17176.4	7847.72	7908.34	1301.59	4949	564.959
CUST_1287_PI426249071	4839	3335.53	3228.94	2821.7	5275.09	4871.5	7246.97	5269.72	1042.9	1008.3	2312.01	2492.84	5463.38	5000.06	7223.78	5104.41
CUST_1288_PI426249071	1068.84	568.663	808.288	664.062	1135.67	1114.07	1622.94	1122.94	224.1	325.575	539.862	651.373	1252.43	1026.1	1564.05	1054.45
CUST_1289_PI426249071	1372.83	1517.59	851.666	1066.12	686.222	795.894	842.562	728.833	674.959	935.788	795.1	1014.06	807.356	838.166	946.484	674.294
CUST_129_PI426249071	3918.5	5630.94	2604.83	4108.06	6869.66	8612.44	9250.38	8631.34	2776.98	4050.05	2354.02	3960.62	8008.09	8850.19	9014.25	8290.84
CUST_1290_PI426249071	1070.8	1161.24	690.748	833.694	541.166	614.153	643.788	572.216	533.644	721.316	602.163	814.647	615.253	641.284	724.647	543.003
CUST_1291_PI426249071	325.816	666.219	757.866	389.775	548.534	334.613	464.006	156.454	487.881	1136.29	779.781	492.481	528.522	294.372	514.239	105.832
CUST_1292_PI426249071	120.48	205.919	239.97	91.2581	153.859	117.869	118.838	38.5044	149.717	411.012	262.488	133.602	163.194	92.7319	148.828	28.6281
CUST_1293_PI426249071	3213.62	4903.91	7838.81	8725.59	5425.59	4594.59	5712.19	5235.31	4267.81	3259.59	9718.39	9879.25	5827.66	6057.84	6396.09	8348.03
CUST_1294_PI426249071	7480.72	10171.5	18133	18633.1	12160.6	10768.2	13261.2	11713.7	9173.53	6827.72	18245.8	20674.8	12852.7	12919.7	13717.1	17080.3
CUST_1295_PI426249071	1524.98	1536.21	1258.91	1205.55	2574.36	1374.21	2518.78	1238.67	1698.67	1231.05	1893.84	1266.9	2941.19	1332.4	2714.11	1127.91
CUST_1296_PI426249071	902.997	886.709	794.247	736.325	1483.19	833.761	1548	739.781	980.928	742.208	1056.77	767.322	1688.2	773.263	1572.22	650.575
CUST_1297_PI426249071	427.525	1425.05	2217.33	3924.75	804.441	952.747	819.166	1371.22	930.072	2728.34	4691.06	4798.69	824.603	1354.82	1024.95	1624.5
CUST_1298_PI426249071	556.716	1795.49	2787.95	4963.44	986.741	1210.76	1042.47	1690.2	1032.06	3151.91	5313.52	5538.12	961.806	1505.29	1135.52	1877.69
CUST_1299_PI426249071	8.10375	7.92188	7.405	7.08563	7.30375	7.37344	7.38844	7.8975	7.42531	7.63063	7.26219	7.13063	7.415	7.36125	7.26438	7.53094
CUST_13_PI426249071	968.359	1073.04	2521.62	1148.31	475.316	529.691	595.163	676.312	709.2	929.562	1278.78	1171.58	377.656	465.094	434.784	730.633
CUST_130_PI426249071	6659.78	8873.28	4116.73	6363.56	10620.1	14252.5	14399.8	13810.8	5171.19	5907.62	2957.3	6020.66	11860.1	14444.7	13431	12369.3
CUST_1300_PI426249071	7.3925	8.05562	8.97594	7.00656	8.405	7.08469	8.67719	7.26438	12.5494	7.80031	8.135	11.6419	9.15938	7.18469	7.05063	7.2825
CUST_1301_PI426249071	14.6506	9.14375	9.8525	7.98438	12.6094	8.91625	21.9794	10.5528	8.91625	12.3894	7.74563	7.44375	8.88	9.13625	13.5331	8.16969
CUST_1302_PI426249071	11.4969	7.1525	9.80312	7.25188	6.93	8.79813	7.56438	7.35062	8.65687	7.02062	6.93687	7.94844	7.33469	15.2819	9.22687	6.88
CUST_1303_PI426249071	4406.88	5623.33	10473.8	7725.34	8277.59	4892.47	7946.28	5671.12	6752.5	6094.25	9879.25	7857.72	7592.78	5296.53	8096.44	6656.22
CUST_1304_PI426249071	4912.69	6156.81	11525.5	8399.75	9288.16	5499.28	8936.55	6380.66	7266	6670.97	11095.9	8227.69	8561.47	5690.34	9005.5	7437.88
CUST_1305_PI426249071	1382.73	892.942	909.828	979.947	1167.54	1319.89	1110.33	1167.54	1027.35	938.644	651.237	913.347	1142.28	1163.39	1053.25	1104.65
CUST_1306_PI426249071	873.961	528.522	634.377	611.9	721.075	789.934	628.659	705.469	656.686	605.177	408.053	524.844	628.566	648.7	554.547	635.812
CUST_1307_PI426249071	404.834	547.5	386.803	493.069	354.528	438.841	333.675	630.506	694.089	446.694	285.861	509.461	265.446	331.7	247.067	470.584
CUST_1308_PI426249071	100.359	104.138	73.2869	77.2	69.1106	90.9963	57.3169	119.058	188.819	123.234	62.7444	125.438	67.2628	91.2581	58.4056	112.159
CUST_1309_PI426249071	8162.91	6764.69	14901.1	15471.6	5775.62	9288.16	5289.81	9998.19	8738.81	14647.5	11790.3	17109.8	5753.06	9212.09	5185.03	8890.28
CUST_131_PI426249071	2569.84	1485.23	533.166	1113.98	914.069	1120.34	689.059	851.175	1428.52	3653.84	1196.04	947.678	994.781	1000.7	773.666	962.836
CUST_1310_PI426249071	10948.6	8698.19	19247	20250.3	7655.28	12212.4	6930.41	12833.8	10412.9	16410.8	12504	19165.1	6427.92	10185.6	5847.03	9856.06
CUST_1311_PI426249071	1191.99	1523.37	564.25	1150.66	548.147	1029.91	705.469	1125.44	741.3	1341.1	675.281	1138.64	516.212	888.558	534.975	876.991
CUST_1312_PI426249071	506.233	628.566	273.527	545.259	237.071	435.722	270.404	490.556	379.834	680.472	307.067	540.566	235.739	433.444	233.581	397.144
CUST_1313_PI426249071	28418.8	17109.8	37510.9	34693.4	17292.3	32581.6	10032.3	42463.4	54529.1	19445.8	29491.9	35881.6	20413.1	42463.4	11275.8	47032.5
CUST_1314_PI426249071	22062.2	12026.9	25740	23183.8	11218.6	21085.3	6953.16	29411.9	33484.7	12248	19930.6	23030.3	13411.7	27041.6	7523.34	30026.2
CUST_1315_PI426249071	22527.8	12504	11338.1	13019.6	22926.6	32282.5	22361.9	25584.1	11070.3	4526.84	13810.8	13649.5	25308.1	29292.2	21295.3	21517.2
CUST_1316_PI426249071	8940.16	4824.41	4194.81	4957.47	8850.19	10929.9	8502.84	8890.28	3788.88	1790.85	5422.22	5415.03	9601.97	9984.94	8060.84	7507.44
CUST_1317_PI426249071	466.128	439.762	339.084	399.666	210.381	378.331	187.081	315.459	442.823	544.503	401.692	393.291	219.617	426	241.041	397.844
CUST_1318_PI426249071	217.137	168.351	139.999	145.113	73.2869	152.897	72.4356	131.169	197.278	246.72	166.037	153.351	88.2387	178.117	101.535	156.18
CUST_1319_PI426249071	697.331	870.506	536.469	831.231	567.794	596.444	408.053	432.369	998.531	1083.24	728.144	844.078	704.638	905.078	595.65	682.55
CUST_132_PI426249071	1466.99	876.825	340.069	688.425	503.822	665.328	417.803	514.362	911.147	2203.2	724.239	585.169	595.356	613.403	472.456	544.503
CUST_1320_PI426249071	1433.98	1863.16	1010.39	1613.31	1147.31	1218.15	820.284	880.12	1883.55	1948.97	1248.68	1554.62	1391.71	1726.86	1141.55	1281.67
CUST_1321_PI426249071	56637.8	46861.9	30136.9	29870.3	43021.9	44358.4	42169.7	45662.2	46017.2	25968.8	24617.8	28378.4	38533.8	45407.2	40572.2	42463.4
CUST_1322_PI426249071	57264.7	41075	26940.3	27041.6	39584.1	42463.4	40438.4	44683.4	49810.9	26866.2	23070	25740	41075	44830.6	39685.6	42004.4
CUST_1323_PI426249071	872.919	894.17	931.825	1605.93	811.091	901.575	849.75	969.159	835.197	613.706	1128.49	1731.89	743.228	825.259	735.216	843.344
CUST_1324_PI426249071	663.575	594.069	746.352	1249.16	617.803	685.617	660.802	747.312	617.125	508.375	935.669	1283.45	577.956	594.316	539.569	635.119
CUST_1325_PI426249071	961.394	918.719	2427.55	2683.19	1315.3	1089.78	1476.54	1449.39	1457.3	1380.58	1685.47	3487.91	1434.85	1322.05	1668.93	1966.09
CUST_1326_PI426249071	936.919	899.347	2366.31	2535.55	1217.92	1064.53	1448.65	1364.46	1352.05	1202.5	1447.22	3111.44	1252.43	1175.66	1541.11	1678.82
CUST_1327_PI426249071	1865.81	1901.36	3349.27	3224.91	4910.23	3680.12	5299.78	3074.53	1207.34	1146.49	4086.22	3425.12	5146.11	3417.41	5993.25	2631.19
CUST_1328_PI426249071	1319.89	1265.41	2518.33	1912.01	3750.44	2860.41	4132.09	2134.61	874.927	803.375	2728.97	2385.08	4003.44	2585.12	4625.81	1820.28
CUST_1329_PI426249071	7925.94	10099	8971.41	11441.9	8932.94	5938.33	10820.1	3393.5	13836.3	21784.1	13019.6	11427.7	11831.9	6674.56	13552.8	7025.91
CUST_133_PI426249071	77813.1	93164.1	89585.9	137125	94665	127958	45261.9	77813.1	71525.4	94062.2	158356	136067	74365	62677.5	38170.3	44191.2
CUST_1330_PI426249071	4278.84	5235.31	4610.44	5944.53	4338.66	3015.25	5232.09	1722.59	7866.05	11940.3	6804.5	6099.28	6229.5	3301.47	7041.84	3436.62
CUST_1331_PI426249071	642.397	891.625	406.342	309.988	138.022	196.261	204.479	225.834	456.241	633.784	444.295	322.241	139.354	195.737	165.259	233.327
CUST_1332_PI426249071	1081.16	1429.28	618.269	535.556	233.581	319.394	336.75	341.039	785.656	967.694	677.053	529.85	237.661	328.325	283.598	359.569
CUST_1333_PI426249071	5675.41	8355.44	6844	7086.66	3583.28	5174.41	2180.66	6211.5	5320.41	8850.19	6919.94	8950.59	3811.38	6166.41	2512.98	7851.31
CUST_1334_PI426249071	1690.86	2319.27	2243.13	2037.05	964.236	1596.34	733.497	2007.8	1866.88	2533.46	2267.23	2569.84	934.434	1887.17	815.381	2410.03
CUST_1335_PI426249071	2804.84	3623.14	4517.75	2861.81	2707.38	3123.47	2432.24	3720.19	5934.48	9581.28	3520.12	3085.38	3249.25	4598.36	3255.48	6615.03
CUST_1336_PI426249071	4278.84	5578.38	6912	4457.98	4307.48	4965.78	3802.14	5715.78	8096.44	13468.6	4802.39	4212.34	4632.44	6626.16	4418.47	9262
CUST_1337_PI426249071	1200.38	1533.05	1426.72	1801.56	783.509	565.234	568.417	505.839	1554.5	1903.61	1917.52	1839.22	990.478	709.094	805.853	665.898
CUST_1338_PI426249071	1479.64	1946.39	1800.55	2281.33	959.647	725.203	752.803	623.816	1930.75	2427.91	2343.94	2231.53	1322.71	868.913	1001.39	795.894
CUST_1339_PI426249071	512.366	243.149	246.72	378.93	165.259	166.545	151.432	166.037	432.853	348.325	382.55	455.481	183.161	141.942	161.558	173.841
CUST_134_PI426249071	49608.8	62901.9	81842.5	106318	68223.8	71525.4	36007.2	45015.9	61054.4	69487.5	123378	113880	49070.6	31938.1	27437.8	23201.6
CUST_1340_PI426249071	2469.41	1140.4	1050.48	1644.88	804.441	802.931	754.144	833.375	1679.81	1105.53	1301.23	1568.4	752.575	584.184	660.278	705.288
CUST_1341_PI426249071	1876.87	1357.98	1499.27	1883.55	2381.79	1792.33	2105.25	1415.81	892.516	837.816	1762.34	1817.83	2017.06	1389.28	1742.97	1143.28
CUST_1342_PI426249071	1607.14	986.741	1194.99	1507.16	1802.69	1421.73	1666.72	1091.78	816.103	679.862	1357.33	1559.28	1688.2	1202.5	1437.15	997.397
CUST_1343_PI426249071	87306.6	65049.1	37053.8	34485.6	55032.2	52848.1	56726.9	55905.6	74365	56815.9	31007.5	35816.2	56359.7	53507.2	57519.4	54260.6
CUST_1344_PI426249071	135009	81209.4	50634.1	45662.2	68223.8	67161.2	74944.7	67161.2	97984.4	71891.6	43597.5	42169.7	71146.6	62142.2	70818.4	62394.4
CUST_1345_PI426249071	4105.62	1842.75	2841.69	2471.56	3376.09	3278	3309	3438.31	2110.28	785.306	2658.66	2344.87	2691.69	2598.44	2413.59	2494.03
CUST_1346_PI426249071	2985.72	1294.16	2053.69	1759.11	2570.29	2434.14	2452.02	2461.53	1563.74	563.875	1796.81	1675.88	1875.15	1894.83	1665.73	1738.97
CUST_1347_PI426249071	651.722	843.972	1169.29	1015.9	1066.64	1036.17	1023.98	1107.62	1109.58	1410.7	1364.37	1151.96	1380.58	1280.98	1179.02	1517.59
CUST_1348_PI426249071	272.179	327.697	500.837	397.844	373.219	387.059	359.019	420.881	393.047	673.606	601.081	437.319	509.062	444.216	386.008	523.256
CUST_1349_PI426249071	2311.16	1394.97	510.369	1625.66	804.441	800.597	868.722	954.031	2303.47	2292.86	952.597	1525.27	919.695	960.617	952.597	1215.82
CUST_135_PI426249071	23030.3	20481.4	16395.9	37648.4	20289.7	29099.1	6141.44	16368.9	13562.6	11338.1	67939.1	40922.8	11314.3	11617.2	3537.34	6324.19
CUST_1350_PI426249071	635.119	382.128	154.504	555.119	237.751	243.365	246.968	321.872	689.184	752.803	356.952	520.775	295.75	311.117	296.514	360.9
CUST_1351_PI426249071	349.816	1105.1	1546.94	1447.22	2121.12	430.503	2376.69	353.538	949.094	817.538	1464.18	1339.52	2818.25	497.353	2751.47	380.497
CUST_1352_PI426249071	177.046	423.752	712.575	590.334	889.531	185.564	1001.57	147.165	448.847	394.422	645.447	593.752	1268.62	222.772	1210.59	171.326
CUST_1353_PI426249071	67.3162	184.537	129.85	156.794	62.4694	119.411	92.2119	190.233	174.189	354.528	117.869	181.714	86.8694	190.977	87.2944	230.042
CUST_1354_PI426249071	95.9838	255.547	206.311	263.238	111.464	196.716	152.246	298.859	224.572	414.75	149.145	225.902	110.145	233.327	113.555	283.064
CUST_1355_PI426249071	3156.75	2258.88	1065.43	1092.76	1414.43	1348.96	1451.77	1585.05	3187.78	1437.66	1038.34	1081.42	1359.05	1541.48	1636.64	2299.5
CUST_1356_PI426249071	903.438	565.234	312.738	296.034	358.256	357.675	362.266	418.853	1064.26	521.112	324.775	340.762	411.919	460.725	460.203	648.122
CUST_1357_PI426249071	26940.3	13622.2	11395.8	7392.25	17017.3	18979.1	15824.6	23343.1	29659.1	8954.59	7194.56	4842.09	18291.1	17769.8	15502.7	16821.3
CUST_1358_PI426249071	23183.8	10730.8	9112.53	5878.62	13019.6	15233.8	12579.1	18281.3	23645.6	7140.06	5761.23	3771.22	14423	14149.7	11743.4	14123.4
CUST_1359_PI426249071	909.375	1036.69	2049.8	1260.36	1483.19	1029.91	1615.47	1405.26	1335.63	2270.03	1670.83	1154.03	1060.24	884.15	1398.93	1260.36
CUST_136_PI426249071	175.287	366.188	99.0069	1229.65	245.397	596	125.268	598.372	79.1434	80.0894	2146.76	1242.78	100.149	185.299	52.9044	113.243
CUST_1360_PI426249071	579.472	679.994	1293.31	733.497	893.006	644.987	993.441	818.428	764.072	1443.51	1041.77	688.809	644.072	528.464	789.691	669.891
CUST_1361_PI426249071	13240	7946.28	7119.38	6257.19	11058.6	9634.12	10200	8054.53	13975	10894.5	6626.16	5546.91	11141.4	9038.56	10357.7	7793.75
CUST_1362_PI426249071	10116.1	5646.52	4760.2	3972.5	7437.88	6626.16	6996.97	5442.09	9206.75	6930.41	3827.34	3251.34	6943.41	5671.12	6563.91	4441.19
CUST_1363_PI426249071	1517.37	2310.8	4915.86	3790.75	3381.06	2058.8	3013.91	1368.3	3389.78	4920.44	4180.44	3928.06	3149.8	1789.58	2898.28	1360.04
CUST_1364_PI426249071	830.122	1206.61	2880.55	2256.54	1933.86	1157.75	1731.12	753.669	1786.69	2769.17	2394.79	2188	1681.69	932.408	1561.17	742.513
CUST_1365_PI426249071	5071.28	3492.75	2737.66	2419.44	4025.81	3909.91	4398.12	3469.75	4354.12	4330.91	2245.99	2461.98	4169.56	3568.91	4105.62	3262.5
CUST_1366_PI426249071	2063.25	1405.26	1247.8	1058.12	1731.12	1637.31	1902.16	1405.26	1714.5	1832.39	942.241	1029.77	1668.93	1368.88	1612.91	1126.51
CUST_1367_PI426249071	1957.14	1552.26	589.322	485.358	538.978	594.622	527.009	601.402	1239.21	1827.02	592.094	500.837	677.053	692.284	630.506	869.166
CUST_1368_PI426249071	1457.3	1048.81	456.066	361.267	403.234	461.825	392.128	461.531	925.184	1419.83	432.55	371.931	495.041	495.803	456.066	643.93
CUST_1369_PI426249071	308.179	270.404	353.266	358.256	280.443	232.578	213.683	153.186	212.062	305.905	357.675	369.397	314.675	231.891	277.109	194.128
CUST_137_PI426249071	656.341	10869.4	18767.7	41765.3	27365.9	11207.8	20380.1	5916.88	1687.62	8411.84	50634.1	52235.6	26616.2	13313.6	22786.9	11349.8
CUST_1370_PI426249071	403.234	338.159	421.134	458.878	354.312	298.071	275.473	185.162	273.166	368.656	402.622	427.759	386.803	268.211	316.328	266.556
CUST_1371_PI426249071	187194	187194	177197	177197	181831	187194	181831	187194	181831	187194	177197	181831	181831	187194	177197	191512
CUST_1372_PI426249071	109706	112330	129177	126135	120008	129177	121841	135009	116016	137125	126135	126135	126135	126135	130118	150572
CUST_1373_PI426249071	565.556	764.325	850.513	660.716	1023.34	585.169	990.614	635.119	689.184	1109.19	735.916	648.302	972.85	571.356	963.716	596.778
CUST_1374_PI426249071	756.587	1013.39	1062.53	848.612	1421.25	780.019	1347.84	776.75	790.562	1203.47	830.775	673.372	1091.5	598.709	1072.7	611.384
CUST_1375_PI426249071	2874.88	2956.66	2881.94	4267	2892.88	3532.56	2337.21	2634.25	3287.75	3748.69	3123.47	4771.53	3399.25	4102.77	3036.06	3262.5
CUST_1376_PI426249071	3860.62	4032.44	3694.75	5838.03	3779.09	4933.25	3258.95	3487.25	3784.88	4139.66	3341.72	5594.16	4083.42	4823.06	3529.59	3375.59
CUST_1377_PI426249071	7.86156	9.87	7.405	8.22937	10.3	9.24125	10.4675	12.6284	7.36125	9.65813	8.4925	7.45437	18.3894	8.75875	10.4675	8.41344
CUST_1378_PI426249071	12.2944	12.2375	10.0494	8.63312	24.725	17.4213	16.5156	12.7438	6.89687	14.5456	12.4881	13.2756	41.6512	18.0756	14.8756	27.5444
CUST_1379_PI426249071	183.421	3041.39	7523.34	3001.56	57842.5	2038.91	53308.8	1710.15	723.931	922.995	62677.5	4528.38	43021.9	1392.63	43442.2	1242.41
CUST_138_PI426249071	364.837	5646.52	10412.9	21295.3	16280.7	6213.41	11701.1	3228.12	776.617	4320.97	23798.1	22361.9	14129.8	6647.22	10894.5	5639.27
CUST_1380_PI426249071	64.39	554.959	1364.46	594.622	10461	337.981	9634.12	339.797	174.964	297.864	11545	901.944	7564.25	243.454	9482.94	219.846
CUST_1381_PI426249071	675.456	851.541	2471.56	2401.27	1952.28	1832.39	2319.27	2103.58	939.159	1507.72	1422.28	2489.23	1878.83	1685.88	2328.31	1943.52
CUST_1382_PI426249071	2587.33	3786.84	7777.03	7648.03	7105.34	6129.97	8677	7169.56	2828.17	4975.88	4954.92	8128.44	6286.88	5385.53	8467.22	6567.66
CUST_1383_PI426249071	44191.2	70186.2	83770.3	84433.4	64642.8	61054.4	70186.2	51142.8	53308.8	65571.9	95975	79323.8	62394.4	57519.4	67797.2	60645
CUST_1384_PI426249071	14735.2	13175.6	23568.8	20026.2	15652	14542.6	17509.8	13779.5	18006.2	12248	24796.9	19375.5	14962.7	14444.7	18472.8	17478.6
CUST_1385_PI426249071	286.978	242.105	445.863	165.761	148.828	141.847	119.216	203.581	467.709	469.531	293.852	199.029	147.553	156.454	141.942	203.383
CUST_1386_PI426249071	158.278	113.555	221.796	67.8337	62.6794	65.1156	53.4213	109.674	233.483	240.728	124.322	82.0537	66.7556	84.5794	65.4912	92.9394
CUST_1387_PI426249071	1920.25	992.222	1068.59	954.65	1446.19	1007.48	1463.9	964.581	1848.37	1453.95	1093.85	929.431	1318.65	917.181	1318.65	975.253
CUST_1388_PI426249071	648.978	314.848	398.597	343.177	402.006	328.325	404.584	331.784	781.519	664.259	451.083	400.803	473.177	362.837	452.725	364.028
CUST_1389_PI426249071	1356.62	852.661	815.484	533.269	635.641	656.556	611.022	733.828	1746.02	1348.96	449.984	606.525	734.584	765.956	641.984	947.202
CUST_139_PI426249071	299.019	231.419	410.859	278.022	205.314	213.534	187.784	217.466	362.266	498.538	206.653	212.853	167.704	144.734	153.859	143.749
CUST_1390_PI426249071	1973.55	987.041	1148.31	747.312	910.409	992.95	855.816	1101.58	2360.91	1666.72	522.419	712.575	963.828	955.281	746.216	1065.26
CUST_1391_PI426249071	1764.59	2025.92	1485.68	1289.92	2459.16	1992.92	2143.94	1902.86	1966.09	2474.78	2132.03	1424.81	2843.28	2440.74	2422.06	2286.41
CUST_1392_PI426249071	1119.44	1128.42	921.228	776.75	1458.57	1205.88	1255.96	1116.5	1166.49	1502.25	1180.62	848.144	1599.92	1395.24	1343.77	1180.79
CUST_1393_PI426249071	32395.3	23445.9	22062.2	14647.5	29292.2	22361.9	26354.8	20026.2	29233.1	20998.8	18169.4	12995.6	28850	21329.8	28083.8	18408.8
CUST_1394_PI426249071	6898.66	4119.62	3963.91	2687.78	4758.84	3550.44	4449.72	3603.7	6482.09	4022.84	3808.72	2826.03	5850.84	4430.59	5616.88	4130.25
CUST_1395_PI426249071	454.02	452.044	323.337	511.434	344.072	258.981	385.064	291.503	336.081	611.022	350.575	469.531	323.855	244.983	420.103	285.467
CUST_1396_PI426249071	362.698	405.628	303.65	458.694	300.085	228.177	353.738	257.228	256.329	475.847	281.288	357.425	261.886	189.85	312.156	210.381
CUST_1397_PI426249071	18695.3	23070	11977.7	12369.3	15138.9	14116.9	12280.5	12212.4	15610.3	15311.1	13145.5	12248	15460.8	14871.9	14242	13664.7
CUST_1398_PI426249071	15393.9	17155.8	8513.03	8921.88	10730.8	10071	9388.69	9314	13303.1	12179.3	9738.31	9000.3	12455.6	11427.7	11147.1	10884
CUST_1399_PI426249071	481.712	804.631	2255.72	5461.22	1081.42	1962.44	1106.85	1352.19	1388.54	1607.14	2974.91	4949	1100.03	1898.88	1304.38	1232.4
CUST_14_PI426249071	461.038	492.697	1311.53	615.916	236.854	265.446	278.825	356.819	417.803	574.622	732.792	722.953	220.877	275.473	248.844	428.786
CUST_140_PI426249071	820.581	632.431	987.347	730.633	568.134	592.928	553.378	585.9	1188.89	1393.08	659.263	687.919	582.961	518.222	529.487	498.712
CUST_1400_PI426249071	180.936	283.954	869.531	1923.78	383.525	634.513	386.008	444.925	390.694	609.519	1065.43	1786.69	357.675	591.711	430.503	365.58
CUST_1401_PI426249071	1836.88	5538.12	10357.7	10428.5	3300.72	7192.41	2932.19	8277.59	4441.19	8519.25	9892.66	12531	3524.34	8385.62	2911.08	8995.09
CUST_1402_PI426249071	1580.24	4880.05	8869.92	8645.81	2707.38	6099.28	2446.06	6848.97	3644.59	6947.72	8214.28	10449.3	2969.59	7234.81	2499.7	7368.66
CUST_1403_PI426249071	10.7744	12.3894	21.9794	8.30125	12.1738	22.7375	15.0862	23.4231	20.0706	24.0006	10.4213	9.1675	19.6588	20.9119	12.4881	22.4237
CUST_1404_PI426249071	26.53	23.57	39.3744	18.7925	29.3544	52.3588	27.5444	52.3588	47.4931	51.2987	19.5756	16.4244	26.1788	39.7153	22.2469	43.9787
CUST_1405_PI426249071	5249.25	4015.38	3475.47	2804.44	4696.83	4257.03	3908.84	2920.47	4776.34	5042.75	3769.86	2742.53	5599.48	4566.28	4029	3663.64
CUST_1406_PI426249071	5784.53	4860.89	4401.47	3607.94	5546.91	5299.78	4768.25	3812.81	5433.41	5604.94	3981.12	3478.59	6246.03	5484.56	4628.94	4492.41
CUST_1407_PI426249071	7061.66	3354.25	2284.77	2058.15	1340.38	4441.19	2525.98	3749.44	2758.31	2314.52	1192.3	1907.58	1080.17	3914.88	2256.18	2305.1
CUST_1408_PI426249071	3470.53	1644.3	1205.22	1072.55	646.856	2258.88	1263.84	1766.89	1661.02	1456.49	755.056	1212.11	623.389	2326.44	1320.97	1386.66
CUST_1409_PI426249071	1810.7	3623.14	3774.19	5086.23	3286.34	5209.27	2910.66	4021.25	1230.02	2894.84	3422.98	4777.8	3295.09	5481.5	2705.62	4750.28
CUST_141_PI426249071	671.975	2643.03	1670.83	19488.9	2552.31	6752.5	2807.44	4309.84	935.669	2071.16	10345.2	23773.3	2840.34	6573.66	3173.02	4235.61
CUST_1410_PI426249071	2113.7	4034.84	4865.03	6250.34	4011.69	6647.22	3564.62	4923.38	1663.48	3748.69	4237.44	6088.94	4389.66	7109.19	3564.09	5907.62
CUST_1411_PI426249071	4760.2	2746.95	11019.1	17494.2	2613.01	7349	2496.38	4556.22	2719.92	4478.75	8302.12	14386.9	1810.27	7467.12	1917.52	5323.06
CUST_1412_PI426249071	2346.38	1275.98	5745.09	8958.59	1323.01	3702.53	1259.29	2219.93	1430.19	2217.33	3875.66	7275.59	896.647	3604.25	950.625	2367.2
CUST_1413_PI426249071	454.637	269.255	482.994	730.969	295.894	322.241	295.75	268.929	380.858	457.3	464.006	855.816	357.219	367.394	354.528	337.753
CUST_1414_PI426249071	801.663	496.753	751.266	1147.02	516.047	547.284	523.456	454.331	539.681	617.803	648.789	1114.9	505.191	528.464	473.291	482.028
CUST_1415_PI426249071	255.604	171.183	196.261	186.398	123.234	117.011	212.998	170.05	199.224	193.092	162.813	200.15	146.607	109.674	188.337	142.933
CUST_1416_PI426249071	458.438	333.675	399.788	398.269	228.296	240.469	440.375	337.466	324.072	316.909	311.602	354.528	245.634	195.956	322.069	271.621
CUST_1417_PI426249071	1594.85	1702.75	2360.91	2421.38	1804.45	1533.55	1336.97	1298.78	2578.17	2894.84	3288.91	2861.11	2053.69	2160.3	1788.08	1996.27
CUST_1418_PI426249071	1103.38	1104.65	1740.81	1770.27	1243.69	1093.85	960.791	839.591	1619.19	1738.7	1833.62	1825.84	1245.2	1274.55	976.066	1077.4
CUST_1419_PI426249071	6.99531	17.8956	23.3287	49.1337	30.8525	11.0762	17.6375	10.5528	6.79844	7.81438	18.4806	64.96	17.4213	14.5744	20.1481	15.8806
CUST_142_PI426249071	411.919	1629.75	1055.66	12504	1562.6	4146.69	1751.02	2640.56	505.706	1141.1	5269.72	13183.1	1543.79	3479.31	1694.92	2191.26
CUST_1420_PI426249071	12.2191	23.4231	36.6063	51.6225	20.1481	19.1006	25.2763	25.97	12.8019	12.7438	15.8806	65.4912	24.0006	21.1244	33.8062	19.8287
CUST_1421_PI426249071	6815.5	4020.59	183.161	99.1775	2410.03	1717.8	2078.85	1715.77	3502.09	392.128	79.0806	78.5694	3915.83	2610.91	2907.28	2821.12
CUST_1422_PI426249071	12428.4	6523.44	322.419	200.479	4134.91	2938.94	3482.66	2838.53	5965.78	601.081	133.143	160.184	6523.44	4309.84	4773.59	4620.09
CUST_1423_PI426249071	3362.34	2359.3	1823.05	1208.36	2410.03	1837.09	2868.44	2020.45	3003.22	2628.91	1133	1132.27	3488.56	2537.23	3932.19	3069.06
CUST_1424_PI426249071	2253.23	1611.35	1250.23	852.987	1596.34	1276.34	1976.14	1361.38	1818.32	1689.61	767.322	666.881	2191.04	1556.75	2406.88	1708.8
CUST_1425_PI426249071	4180.44	6898.66	2318.97	2054.33	2570.29	2237.62	2986	1920.25	3579.59	4284.5	3488.56	2331.62	2966.34	2425.28	3700.34	2325.49
CUST_1426_PI426249071	5039.25	8268.69	2869.19	2566.59	3076.3	2706.78	3604.25	2368.36	4361.53	5039.25	3981.12	2818.73	3464.41	2893.5	4226.84	2846.69
CUST_1427_PI426249071	2976.34	5307	9359.38	10325.4	8081.27	6988.59	6787	5907.62	5987.06	9943.84	11955.6	11259	8698.19	7811.59	8774.56	7661.97
CUST_1428_PI426249071	2350.81	4320.03	8307.12	9359.38	6912	6247.38	5889.94	5218.28	4273.25	7184.69	8653.75	9508.44	6062.09	5526.56	6241.44	5616.88
CUST_1429_PI426249071	1228.47	1811.03	844.653	672.609	433.444	651.616	372.709	867.378	1070.8	1543.64	546.981	751.525	455.406	828.978	407.369	1070.2
CUST_143_PI426249071	9.27656	8.9525	8.03969	7.30375	7.66563	7.68406	15.4181	11.7688	7.94375	8.46312	7.70188	7.55625	8.02531	7.67687	7.64938	9.74625
CUST_1430_PI426249071	1906.96	2910.66	1302.72	1022.61	675.281	1031.64	585.553	1343.33	1439.29	1946.85	650.259	944.286	629.125	1129.21	585.169	1347.32
CUST_1431_PI426249071	20713.1	11070.3	12486.6	10258.5	13788	13771.1	14892.3	13717.1	16550.5	11306.3	11147.1	8858.06	15233.8	16520.6	15642	13145.5
CUST_1432_PI426249071	9886.28	4852.62	5827.66	4719.06	6307.5	6442.16	7114.12	6431.56	8173	5104.41	4513.09	4240.62	7025.91	7695	7254.08	5654.78
CUST_1433_PI426249071	7363.25	13436.6	10231.4	9963.5	7769.62	7342.91	7551.22	8474.66	6864.38	11167.4	10032.3	9886.28	7979.22	8162.91	9112.53	10077.9
CUST_1434_PI426249071	3588.22	5666.72	4921.91	4566.28	3590.19	3422.09	3452.44	4051.06	3078.95	4896.88	4262.19	3941.41	3232.75	3455.47	3729.16	4029
CUST_1435_PI426249071	4254.38	3409.16	2221.58	3502.09	3976.83	4845.59	3928.06	4622.09	3158.34	2676.75	2946.92	3498.31	4936.5	5385.53	3967.69	5131.44
CUST_1436_PI426249071	907.328	667.447	553.05	790.972	852.45	1050.32	832.831	944.95	796.284	825.259	835.347	934.669	1260.23	1281.89	966.594	1232.4
CUST_1437_PI426249071	997.059	1115.71	1946.1	1997.66	912.934	1106.57	862.316	950.947	1520.57	1757.36	1756.05	2112.71	1252.43	1304.62	960.791	1157.65
CUST_1438_PI426249071	1534.54	1741.53	3002.66	3074.53	1421.25	1664.27	1355.12	1339.15	2055.22	2235.96	2230.61	2662.03	1700.8	1597.94	1304.38	1352.19
CUST_1439_PI426249071	9776.12	7311.19	8378.75	12852.7	4816.66	11695.4	3470.53	12196.6	6149.69	10313	8932.94	15589.9	5388.81	15708.8	3866.59	19422.7
CUST_144_PI426249071	8.33437	8.22937	7.61813	7.25188	7.31813	7.37344	11.8866	8.04813	7.52094	7.84844	7.37812	7.37812	7.31969	8.17812	7.25188	8.52812
CUST_1440_PI426249071	8282.44	6540.47	7844.12	11675.2	4487.84	11275.8	3230.75	11675.2	4852.62	7655.28	7556.94	12795.6	4373.44	13896.4	3344.58	15824.6
CUST_1441_PI426249071	917.6	876.153	2522.25	2217.64	1863.16	1120.34	2000.03	1190.57	1600.3	1478.27	2946.92	2776.98	1741.63	1233.82	2186.39	1149.22
CUST_1442_PI426249071	814.273	724.062	2281.8	1960.8	1616.85	1020.87	1727.06	1034.85	1194.81	1131	2303.12	1989.84	1262.31	904.047	1529.56	835.047
CUST_1443_PI426249071	391.569	365.256	588.272	685.472	574.803	527.406	532.866	647.358	413.894	408.916	524.355	715.391	473.938	457.969	399.909	461.531
CUST_1444_PI426249071	248.025	200.479	301.347	270.144	319.178	240.184	326.803	227.077	228.672	224.794	336.538	267.342	289.164	194.895	247.466	162.391
CUST_1445_PI426249071	963.716	1246.82	193.333	230.905	279.566	358.256	344.712	331.081	454.637	456.066	191.064	215.938	267.469	329.372	296.257	339.152
CUST_1446_PI426249071	345.637	404.584	74.0713	93.2812	108.276	151.548	133.602	121.934	160.733	166.246	56.5988	55.7694	101.797	126.263	113.555	117.869
CUST_1447_PI426249071	3840.56	2970.97	1800.55	1644.88	3072	3056.7	2733.84	2076.7	3746.66	3534.25	2124.71	1696.02	3399.25	3127.97	2951.78	2271.05
CUST_1448_PI426249071	1983.7	1613.99	1035.73	950.222	1751.8	1652.91	1500.42	1144.71	2040.92	2114.13	1290.19	956.862	1846	1638.83	1634.92	1242.41
CUST_1449_PI426249071	2752.12	2768.12	1608.3	1103.95	1608.08	1494.47	1444.51	967.456	2538.87	4096.88	1513.57	999.197	1702.75	1401.41	1424.61	1057.9
CUST_145_PI426249071	11479.2	7825.78	8869.92	10085.1	9615.91	11007.9	10178.7	12504	12504	6415.41	8669.78	9154.41	10420	12026.9	11413.8	13130.3
CUST_1450_PI426249071	2065.66	2210.72	1411.34	1137.62	1218.38	1357.66	1089.48	1181.62	2052.89	3514.3	1189.86	1131.44	1417.84	1434.28	1135.52	1444.16
CUST_1451_PI426249071	3821.09	3545.56	1961.8	2029.23	3103.22	2666.91	3350.06	2271.31	3206.81	3162.47	2579.08	1966.09	3037.88	2733.28	3372.22	2494.03
CUST_1452_PI426249071	2626.59	2268.43	1331.65	1403.68	2019.7	1815.68	2203.74	1513.57	2103.31	2230.61	1803.85	1297.33	2290.74	1776.84	2145.44	1576.2
CUST_1453_PI426249071	139209	139209	73175	91540	110945	118038	127958	137125	126135	71525.4	107265	97984.4	109706	118038	124950	127958
CUST_1454_PI426249071	127958	105040	54835	68748.4	85600	83052.5	97984.4	105040	81209.4	37510.9	81209.4	69487.5	81209.4	81536.9	95975	93164.1
CUST_1455_PI426249071	1937.2	2709.45	2684.56	2719.92	2335.17	2047.46	2381.79	2903.84	1598.47	2292.06	2351.03	2690.38	1629.6	1876.87	1901.92	2353.2
CUST_1456_PI426249071	1226.81	1664.27	1674.64	1651.64	1491.24	1256.62	1504.8	1746.02	984.586	1529.09	1587.84	1808.88	1103.38	1214.29	1215.05	1424.41
CUST_1457_PI426249071	386.255	1325.25	1419.02	1163.39	640.947	768.744	607.206	782.539	568.028	2513.62	638.3	1264.99	786.056	989.361	625.725	1035.49
CUST_1458_PI426249071	249.777	779.484	910.409	759.422	395.772	522.131	394.053	513.159	335.816	1604.17	377.394	822.925	513.766	620.231	384.981	623.389
CUST_1459_PI426249071	1722.59	2981.78	1908.53	1462.58	1483.19	1406.59	1377.98	1429.52	1174.01	2009.03	1672.17	1361.15	1161.61	1301.59	1327.53	1305.55
CUST_146_PI426249071	6263.53	4833.81	5055.22	6063.31	5415.03	6223.25	5723.34	7289.72	6523.44	3359.45	4968.75	5438.97	5712.19	6728.41	6573.66	7418.69
CUST_1460_PI426249071	711.425	1151.96	882.922	665.85	579.056	607.825	551.45	585.456	544.192	1069.38	828.717	651.925	532.866	548.233	539.569	573.678
CUST_1461_PI426249071	1556.48	4082.44	2347.39	2554.53	2081.92	3341.72	1690.27	3350.78	1800.09	3504.09	2519.23	2726.72	2219.93	3880.03	1918.77	3512.22
CUST_1462_PI426249071	2212.22	5435.41	3161.12	3361.25	2887.91	4764	2362.11	4613.69	2272.02	4616.22	2852.22	3282.97	2889.78	5151.72	2396.74	4427.56
CUST_1463_PI426249071	2795.38	3155.59	3944.31	3466.69	4462.98	3292.62	5202.88	3909.91	2503.56	3339.97	4752.56	3817.06	4368.34	3442.62	4667.06	3702.94
CUST_1464_PI426249071	1926.38	2194.28	2748.16	2292.86	2976.34	2242.91	3666.72	2615.3	1650.59	2355.22	3236.41	2436.21	2997.06	2277.89	3061.66	2397.22
CUST_1465_PI426249071	215.444	142.873	113.181	203.889	164.569	131.976	220.056	149.932	166.037	207.939	233.581	264.903	191.971	171.183	272.872	190.392
CUST_1466_PI426249071	180.261	86.4619	90.8256	157.946	139.072	114.539	166.246	119.411	141.942	164.324	154.655	225.766	138.25	128.034	200.789	138.959
CUST_1467_PI426249071	630.506	810.422	759.9	609.806	1049.42	727.255	887.359	534.975	852.034	921.302	1015.08	655.039	1046.02	654.5	904.666	480.448
CUST_1468_PI426249071	301.347	361.366	364.837	258.758	463.103	327.878	384.197	257.697	407.2	506.928	520.225	297.578	483.209	325.575	394.422	223.839
CUST_1469_PI426249071	35.78	18.2331	15.6738	48.3941	7.83375	8.09375	10.2075	12.2659	35.9275	42.0556	30.3863	63.9406	11.4663	13.6525	9.92188	18.87
CUST_147_PI426249071	966.191	508.375	688.809	746.922	501.988	480.541	641.756	631.591	539.456	389.925	819.859	847.587	643.331	545.259	643.173	648.122
CUST_1470_PI426249071	16.9387	11.1156	17.5688	19.1006	7.78375	7.30719	7.77719	8.55687	16.7094	24.3837	11.7688	18.3894	9.29719	7.31062	19.0525	14.4419
CUST_1471_PI426249071	981.65	1996.17	2961.25	1967.38	1042.47	414.473	737.591	473.462	3118	3585.5	4678.48	2796.22	1161.61	513.159	1117.35	602.022
CUST_1472_PI426249071	2035.22	3858.17	5998.09	4169.56	2121.12	838.831	1552.07	967.228	5987.06	6567.66	8072.8	5154.59	2184.36	909.375	2118.14	1149.22
CUST_1473_PI426249071	2320.42	1529.09	1441.76	1732.21	1955.12	1992.92	1864.75	1929.63	1535.88	1302.67	1332.29	1595.88	1526.02	1436.84	1452.17	1285.2
CUST_1474_PI426249071	947.678	647.791	672.772	816.267	830.616	845.864	776.359	849.808	667.519	627.541	606.525	778.816	652.228	651.509	636.422	606.525
CUST_1475_PI426249071	1620.17	891.013	499.428	493.913	639.8	554.547	720.447	541.166	1226.52	1096.01	591.159	472.456	585.553	455.68	558.834	501.606
CUST_1476_PI426249071	762.784	436.312	257.497	236.019	319.564	281.977	343.587	270.144	566.597	570.428	313.872	219.617	297.243	228.672	251.85	244.504
CUST_1477_PI426249071	1296.06	835.812	756.841	1528.76	1167.54	1002.49	1086.08	943.65	1304.03	1302.67	1057.9	1642.88	1150.48	973.081	1072.7	887.612
CUST_1478_PI426249071	875.652	532.502	524.487	1094.31	786.553	665.85	724.647	626.394	974.034	910.097	786.853	1274.11	864.334	648.416	734.375	608.759
CUST_1479_PI426249071	1392.24	945.522	1438.81	2170.11	3076.3	2065.88	3041.39	1962.78	676.519	692.969	1781.2	1932.82	2628.91	1761.48	2802.59	1601.3
CUST_148_PI426249071	749.797	373.769	591.562	600.084	377.291	384.503	492.369	463.556	363.253	250.259	589.417	624.672	395.772	312.624	394.422	380.144
CUST_1480_PI426249071	949.094	601	1086.6	1637.31	2141.33	1490.72	2259.59	1424.81	481.712	507.95	1296.44	1415.11	1924.01	1266.12	1971.33	1153.23
CUST_1481_PI426249071	1449.19	1324.53	1780.55	1891.06	2396.27	1968.39	2202.08	1811.03	949.094	1100.65	1951.56	1739.64	1918.77	1840.08	1943.52	1702.09
CUST_1482_PI426249071	430.806	355.678	582.003	580.438	740.091	565.234	619.516	499.847	303.363	432.459	795.1	681.325	726.67	656.341	708.703	580.078
CUST_1483_PI426249071	513.397	434.025	355.466	265.446	350.734	307.303	322.884	242.105	535.106	702.881	368.459	283.064	453.903	347.134	431.972	321.678
CUST_1484_PI426249071	621.994	498.216	413.372	316.402	412.281	364.641	390.209	276.805	606.525	761.769	394.053	317.675	520.225	381.15	481.5	336.291
CUST_1485_PI426249071	444.719	1176.6	467.438	478.269	497.961	392.822	405.294	258.758	528.022	973.502	823.531	493.069	561.486	430.503	491.962	391.784
CUST_1486_PI426249071	397.144	1033.46	407.494	419.331	433.816	339.469	351.812	226.667	442.028	865.616	718.462	404.584	475.316	365.066	411.284	326.528
CUST_1487_PI426249071	3872.41	4920.44	4032.44	4957.47	6788.84	6728.41	7081.78	6709	4471.41	3818.72	5362.97	5043.91	6722.75	6958.91	6589.34	6257.19
CUST_1488_PI426249071	4929.03	5335.09	4921.91	6001.28	8631.34	8348.03	9141.62	7881.28	5299.78	4346.75	6403.3	5850.84	8167.25	7805.12	7919.88	7193.48
CUST_1489_PI426249071	830.775	1107.36	1064	1342.77	1056.11	1342.16	925.347	1187.73	1340.91	1582.2	1553.13	1470.9	1120.93	1638.28	1193.83	1444.16
CUST_149_PI426249071	1492.51	1683.82	766.241	553.05	575.122	505.438	703.997	757.866	1339.6	1249.16	678.722	574.225	659.778	618.403	722.253	827.416
CUST_1490_PI426249071	351.216	472.878	539.681	684.553	445.303	565.234	392.822	494.566	538.575	691.678	697.819	685.763	446.128	625.375	425.425	553.481
CUST_1491_PI426249071	1759.11	2038.91	2043.62	2969.78	2410.03	2903.84	2199.08	2869.59	1607.61	1534.89	2501.86	3090.12	2092.52	2821.12	2047.46	2875.62
CUST_1492_PI426249071	1251.64	1396.15	1530.76	2211.95	1633.38	2075.69	1591.17	2048.06	1089.26	1107.36	1792.33	2203.2	1477.42	1997.66	1426.97	1843.73
CUST_1493_PI426249071	3035.5	2941.69	2303.12	2058.15	2447.47	2112.71	2549.1	1600.98	2694.72	3226.47	2226.18	1775.67	2626	2058.67	2701.59	1910.69
CUST_1494_PI426249071	1479.64	1271.88	1189.6	1060.24	1162.74	1050.32	1259.29	769.248	1474.78	1843.56	1151.73	998.744	1467.46	1101.2	1453.48	979.587
CUST_1495_PI426249071	3161.8	2116.77	2918.81	2429.75	1937.2	1480.6	1801.89	1781.2	8123.81	4671.16	2138.18	2657.97	1716.34	1058.35	1770.27	2103.58
CUST_1496_PI426249071	1993.7	1312.62	2020.92	1621.92	1313.69	959.647	1173.81	1199.43	5484.56	3084.5	1470.9	1755.02	1088.89	677.475	1083.57	1307.67
CUST_1497_PI426249071	109.361	137.301	164.569	120.004	110.828	85.1819	128.034	105.653	131.697	192.474	255.956	137.301	118.838	103.85	182.607	103.592
CUST_1498_PI426249071	106.793	117.288	146.807	107.763	120.276	83.73	127.166	85.1819	106.326	155.376	206.789	125.67	105.096	99.1775	143.666	91.2581
CUST_1499_PI426249071	788.57	1126.51	1586.4	2219.83	1289.3	1531.59	1269.85	1875.54	926.694	1440.7	2446.98	2562.18	1483.25	1900.59	1522.58	2532.96
CUST_15_PI426249071	1757.36	3512.22	6695.7	5094.88	2256.89	2179.16	2409.37	2894.84	1928.2	2763.97	4659.56	5552.59	1944.73	2225.22	2138.49	2540.06
CUST_150_PI426249071	512.569	475.847	294.081	178.477	200.479	180.824	238.596	261.403	486.719	498.356	248.593	194.895	232.088	217.924	243.706	287.707
CUST_1500_PI426249071	557.291	733.177	1116.5	1588.41	893.266	1059.8	889.531	1309.46	608.856	977.066	1527.01	1705.53	947.978	1194.63	919.128	1533.05
CUST_1501_PI426249071	884.245	519.019	224.335	135.023	299.674	191.472	401.916	254.822	647.923	501.606	323.109	197.956	364.837	258.392	448.041	359.734
CUST_1502_PI426249071	1072.55	641.453	291.503	191.274	347.414	234.989	502.85	313.194	761.347	572.084	378.461	209.456	434.194	299.844	538.098	434.109
CUST_1503_PI426249071	6577.88	12262.6	14494.4	20176.4	9323.53	10420	9080	9713.41	7509.62	17372	14412.7	19544.3	9892.66	9830.28	9515.91	13303.1
CUST_1504_PI426249071	3767.83	6464.25	7811.59	11002.8	5041.59	5698.75	4936.5	5286.94	4282.25	8758.34	8155.44	10836.4	5499.28	5566.59	5415.03	7613.12
CUST_1505_PI426249071	36598.8	40719.7	22527.8	9314	11147.1	4210.97	11275.8	1174.9	31296.6	41249.7	32108.1	14016.1	12720.2	1792.92	11790.3	1010.72
CUST_1506_PI426249071	35453.8	45407.2	21411.7	7109.19	9634.12	3273.22	9856.06	700.4	28220.6	47032.5	36314.7	12003	11238.1	1556.75	10085.1	984.484
CUST_1507_PI426249071	1574.05	843.344	628.159	1204.9	997.059	805.594	1073.32	827.328	1820.28	553.275	1175.24	1364.95	1001.57	963.941	1282.17	1157.65
CUST_1508_PI426249071	980.87	530.766	439.159	853.484	651.925	515.913	722.953	534.975	1102.58	354.053	778.936	939.52	603.163	601.797	811.822	677.822
CUST_1509_PI426249071	6667.31	3133.75	3172.34	2344.28	7365.95	6462.28	8067.97	5998.09	3517.97	1644.88	3023.06	2242.22	7606.28	5630.94	7094.25	3975.78
CUST_151_PI426249071	144.821	4357.19	3576.44	5380.12	2307.5	2180.88	1979.7	1094.98	439.258	1382.44	4060.58	5477.75	2290.74	2150	2312.88	1651.22
CUST_1510_PI426249071	2961.25	1414.43	1552.07	1128.76	3411.72	2877	3630.25	2692.19	1433.98	752.803	1281.67	1069.66	3158.95	2352.33	3129.28	1555.34
CUST_1511_PI426249071	3896.5	6001.28	10057.9	7736.56	9573.09	5071.28	7661.97	3793.84	9963.5	5408.31	9230.62	7818.47	10116.1	5097.31	9154.41	4560.75
CUST_1512_PI426249071	1973.55	3024.97	5415.03	4240.62	5059.78	2870	3932.19	2036.64	5167.19	2845.28	4835.03	4019.34	5251.91	2766.22	4396.97	2285.16
CUST_1513_PI426249071	50.9006	64.6531	42.7031	48.8125	63.6094	38.7644	68.4562	19.9913	22.1356	25.1656	147.165	74.0713	58.5962	44.0744	79.8863	25.2763
CUST_1514_PI426249071	87.9869	74.6244	312.97	370.672	320.656	60.3888	342.466	83.73	52.7463	76.015	1028.14	473.291	270.144	61.8862	355.913	85.39
CUST_1515_PI426249071	2845.28	2516.98	2587.33	3001.56	2836.44	3145.52	2394.79	3051.56	2839.31	2648.78	2790.02	2976.34	2634.98	3062.75	2156.05	2617.97
CUST_1516_PI426249071	946.153	772.603	962.141	1133.17	956.506	1126.51	877.578	1084.34	1097.94	1063.79	1084.86	1237.42	1024.45	1246.7	822.138	1002.38
CUST_1517_PI426249071	531.509	323.806	323.109	475.956	761.961	757.286	929.141	812.459	466.95	240.728	495.803	512.569	731.644	841.925	1009.92	828.825
CUST_1518_PI426249071	661.466	408.553	415.395	611.384	988.9	988.078	1203.84	1028.04	519.634	284.744	614.153	639.694	936.458	1065.09	1245.2	1052.24
CUST_1519_PI426249071	317.556	149.308	161.621	177.355	194.088	200.789	251.671	287.814	120.48	100.913	191.472	186.398	171.679	178.117	222.506	228.296
CUST_152_PI426249071	67.0375	1449.9	1378.34	1772.44	794.903	720.247	632.209	379.728	191.971	649.489	1599.14	2172.95	869.531	786.056	869.978	587.819
CUST_1520_PI426249071	223.839	87.9869	91.4594	107.366	121.934	126.839	147.392	166.146	80.6631	74.6244	119.314	119.411	125.823	107.576	131.309	145.113
CUST_1521_PI426249071	1028.25	514.844	1178.54	1065.85	2359.73	1706.78	2332.48	1516.14	484.122	374.947	1385.99	1126.36	2036.21	1317.34	1969.61	1230.26
CUST_1522_PI426249071	1044.36	486.006	1160.1	1093.42	2364.83	1678.69	2305.1	1481.3	474.381	363.253	1302.67	1106.16	2048.73	1244.09	1872.42	1116.5
CUST_1523_PI426249071	170.192	115.46	57.1287	37.1006	346.722	225.766	412.802	245.795	71.2506	45.4769	50.1538	34.8787	370.906	249.234	448.041	267.469
CUST_1524_PI426249071	204.33	137.486	72.8125	56.4244	412.012	299.844	516.453	296.514	77.7425	47.9306	63.9406	48.5019	404.059	276.054	482.028	280.443
CUST_1525_PI426249071	734.003	1037.58	790.841	1156.03	1055.32	984.084	823.361	1134.21	996.053	1070.8	1304.76	1261.48	985.603	1034.68	850.513	1098.52
CUST_1526_PI426249071	1598.47	2210.72	1617.81	2371.17	2290.98	2293.62	1939.97	2536	2001.05	1879.97	2295.97	2331.62	2058.67	2111.44	1724.46	2165.71
CUST_1527_PI426249071	860.462	815.484	1210.59	1232.19	1704.78	1394.25	1476.54	1334.25	510.519	587.541	1059.53	1222.05	1191.77	1043.82	1237.62	1207
CUST_1528_PI426249071	730.969	677.475	1029.77	1060.87	1382.21	1160.1	1233.07	1072.47	440.203	529.691	916.431	1065.09	1021.51	849.487	1000.11	909.022
CUST_1529_PI426249071	1586.4	2889.78	3542.59	4180.44	3625.75	3728.53	4241.73	5169.19	2573.3	2540.72	2523.16	4110.09	3133.75	2934.44	3646.03	3982.81
CUST_153_PI426249071	1083.24	1551.25	1366.81	1979.77	809.722	632.888	766.737	813.319	2368.8	2394.28	2132.03	1963.48	848.362	669.891	898.819	899.925
CUST_1530_PI426249071	1000.36	1712.57	2375.98	2747.75	2317.07	2382.74	2914.09	3254.72	1625.14	1679.81	1578.06	2814.5	2103.31	1881.02	2488.08	2468.21
CUST_1531_PI426249071	20413.1	15551.8	8626.48	13324.1	13019.6	13387.7	14040.8	15115.3	17017.3	12988.4	10292.5	11506	11275.8	12579.1	12882.7	14189.5
CUST_1532_PI426249071	21592.3	16267.8	9543.31	14766.9	15091.9	14987	16197.9	16596.1	18388.3	13933	12084.6	12151.8	13240	13850.5	13878.4	15460.8
CUST_1533_PI426249071	411.012	343.994	399.316	384	761.961	486.384	625.25	356.291	122.386	248.307	408.3	358.409	715.391	403.234	580.997	302.533
CUST_1534_PI426249071	500.366	376.581	485.747	466.128	864.025	568.22	744.987	407.2	162.813	320.656	433.67	437.819	836.866	446.128	665.947	324.072
CUST_1535_PI426249071	878.322	634.725	455.803	380.144	655.703	627.989	796.284	581.159	560.419	804.441	337.753	404.059	786.853	612.441	705.625	526.942
CUST_1536_PI426249071	832.222	566.597	439.439	363.794	619.05	591.562	750.478	551.091	528.683	711.153	274.642	386.727	701.916	568.663	669.578	465.956
CUST_1537_PI426249071	3262.5	2054.33	1538.79	1330.26	2900.75	3156.75	2653.72	2621.16	3058.19	2603.69	1405.38	1243.36	2950.34	2841.69	2521.62	1973.12
CUST_1538_PI426249071	3037.88	1824.92	1391.19	1197.89	2615.81	2922.34	2472.48	2366.31	2913.09	2352.33	1175.24	1113.15	2681.56	2585.12	2236.3	1833.62
CUST_1539_PI426249071	3656.75	3098.28	3258.31	2735.48	984.084	1382.73	1343.41	1855.95	5868.78	6365.75	2603.38	2693.28	1056.11	1802.9	1940.33	3494.56
CUST_154_PI426249071	707.228	958.494	858.322	1282.6	477.788	397.719	457.969	518.472	1655.69	1585.41	1476.54	1448.98	548.444	475.141	579.472	588.725
CUST_1540_PI426249071	1475.16	1117.54	1521.65	1212.86	396.634	586.5	584.975	792.778	2649.88	2951.78	1199.43	1268.18	499.184	776.234	840.853	1533.05
CUST_1541_PI426249071	4709.14	4566.28	2092.91	2233.34	2954.34	2897.06	3278.94	2441.73	4800.91	4498.36	2648.78	2163.56	3554.81	3145.09	3753.12	3032.41
CUST_1542_PI426249071	4787.72	4149.5	2018.39	2127.77	2838.92	2835.48	3149.22	2379.33	4858.14	4637.12	2430.73	2066.53	3564.09	2941.69	3598.12	3007.72
CUST_1543_PI426249071	827.416	470.698	254.556	297.243	276.51	338.706	250.939	333.328	550.641	551.791	283.709	295.112	295.112	308.179	239.211	345.637
CUST_1544_PI426249071	276.805	145.563	69.1106	79.2062	96.1175	101.535	72.0588	105.254	207.122	224.1	92.9394	96.7525	101.116	104.138	75.77	108.843
CUST_1545_PI426249071	725.15	1571.28	1296.06	1177.35	897.394	837.453	759.044	593.841	692.628	1668.93	1232.78	1186.9	1107.91	987.958	907.566	764.427
CUST_1546_PI426249071	247.782	489.3	517.878	429.944	271.621	290.547	220.537	215.005	287.281	782.022	472.625	497.847	392.734	397.406	292.634	324.775
CUST_1547_PI426249071	3825.31	3083.64	3069.06	2897.06	5734.28	4517.75	5654.78	4511.86	1938.94	1057.11	3319.72	2769.75	5393.91	3894.88	4978.34	3317.66
CUST_1548_PI426249071	2364.83	2085.62	2146.44	1926.03	3790.75	3040.09	3995.84	3149.22	1011.42	707.559	2289.49	1760.82	3056.7	2317.07	3071.69	2092.27
CUST_1549_PI426249071	4109.08	3060.11	914.3	1135.67	2659.95	2741.44	3585.5	2125.78	1687.62	1776.44	1777.25	1121.28	2741.44	2225.22	3034.94	2148.56
CUST_155_PI426249071	2209.61	3041.39	2450.06	3184.22	2387	2748.16	1886.58	2092.52	3309	2138.18	3784.88	3392.22	2084.72	2483.5	1950.8	2011.39
CUST_1550_PI426249071	2766.94	1891.3	653.272	748.047	1741.98	1797.51	2350.59	1382.67	1224.75	1262.19	1151.73	772.325	1902.86	1511.11	2101.74	1415.81
CUST_1551_PI426249071	6631.62	6667.31	11283.1	10749.7	12308.3	9426.97	13411.7	8348.03	6418.81	6294.06	11588.4	11701.1	13552.8	9903.72	14342.3	9201.41
CUST_1552_PI426249071	6145.19	6212.45	10967	10436.2	11395.8	9024.88	12913.3	7745.97	5799.22	5526.56	9508.44	10730.8	11955.6	8695.42	12926.1	7838.81
CUST_1553_PI426249071	7793.75	3564.09	3249.25	2317.07	3973.69	2476.78	4741.56	4080.78	3957.98	2811.34	2415.54	2365.91	4847.12	2563.2	5298.16	3920.05
CUST_1554_PI426249071	7655.28	3318.22	3078.28	2197.2	3772.98	2321.69	4497.5	3874	3747.94	2563.66	2146.76	2167.86	4549.5	2261.67	4816.66	3764.69
CUST_1555_PI426249071	2772.19	2857.53	3018.06	3149.22	3706.5	3433.67	3498.31	3226.47	2226.18	2642.44	3055.77	3281.44	3558.47	3381.56	3156.75	2794.62
CUST_1556_PI426249071	2487.54	2384.48	2681.56	2756.81	3217.41	3002.66	3044.45	2766.22	1889.67	2272.89	2537.23	2731.75	3015.91	2806.28	2650.34	2347.95
CUST_1557_PI426249071	400.491	514.844	568.306	780.697	879.609	808.587	718.1	621.994	596.611	823.781	1056.32	852.45	792	794.148	677.475	541.166
CUST_1558_PI426249071	1511.11	1983.7	1937.2	2851.09	3409.16	3265.03	2892.44	2464.11	2202.08	2495.86	3465.44	2937.47	2963.03	2994.98	2471.56	2103.58
CUST_1559_PI426249071	943.65	998.869	962.836	1447.22	1240.52	2807.95	1336.97	3224.28	729.087	568.753	1246.82	1458.9	958.947	3176.06	1249.37	3249.25
CUST_156_PI426249071	745.567	940.1	929.694	1223.44	830.122	986.491	687.438	741.806	1159.52	788.938	1257.29	1268.18	664.259	846.475	643.173	607.206
CUST_1560_PI426249071	962.597	928.763	972.85	1529.69	1316.51	2986	1425.73	3236.94	725.15	588.725	1304.76	1418.31	1035.61	3156.75	1282.17	3276.22
CUST_1561_PI426249071	468.603	545.456	220.276	268.211	347.009	815.278	315.056	961.806	464.006	215.938	311.602	239.588	330.591	880.297	318.059	1034.85
CUST_1562_PI426249071	456.066	448.041	183.737	223.128	309.816	750.062	301.442	822.466	392.822	191.847	243.023	205.919	317.209	835.047	305.241	874.378
CUST_1563_PI426249071	9943.84	8565.42	6118.31	4824.41	10071	8027.91	9651.22	6647.22	4279.75	2800.78	5242.78	3999.34	9700.38	8444.94	9843.88	6820.47
CUST_1564_PI426249071	4380	3878.22	2754.19	2003.77	4366.94	3401.41	4318.09	2817	2181.97	1422.28	2461.07	1808.88	4555.03	3802.94	4562.06	2950.94
CUST_1565_PI426249071	2467.77	1205.88	3339.97	2207.97	3449.94	3002.66	4384.47	3376.09	912.841	783.509	3427.53	2029.23	2423.64	2010.83	3233.28	2490.31
CUST_1566_PI426249071	1489.18	767.833	2268.43	1481.8	2187.16	2058.8	2736.03	2323.77	578.245	495.041	2096.83	1376	1461.03	1323.89	1964.52	1667.61
CUST_1567_PI426249071	370.462	286.978	682.675	460.203	379.622	366.953	466.4	475.316	594.622	480.356	444.295	437.319	318.059	348.392	448.041	351.788
CUST_1568_PI426249071	404.35	311.328	703.734	481.188	387.694	396.334	494.566	500.572	644.194	502.547	482.534	468.767	347.134	368.069	484.753	383.328
CUST_1569_PI426249071	1218.38	1140.4	1177.74	991.109	759.9	824.372	673.372	601.402	1071.5	871.425	850.997	924.303	865.022	719.641	722.612	657.906
CUST_157_PI426249071	26788.8	14412.7	8932.94	5768.31	11427.7	13878.4	10461	10869.4	21252.3	16550.5	4616.22	5181.66	11043.6	11386.4	9743.97	8662.56
CUST_1570_PI426249071	1389.55	1114.16	1402.39	1123.02	824.116	955.669	741.806	670.775	1184.22	955.142	890.708	993.728	997.812	794.497	755.897	713.175
CUST_1571_PI426249071	194.895	139.999	262.659	318.722	325.575	286.978	462.597	367.044	95.4287	144.908	319.394	318.359	297.467	276.805	415.559	317.209
CUST_1572_PI426249071	495.391	347.309	626.394	760.059	829.337	741.806	1187.28	963.075	226.468	339.55	677.053	744.789	741.087	672.772	1070.49	749.428
CUST_1573_PI426249071	8408.41	5868.78	10942	10200	15471.6	18633.1	30255.5	13162.3	9420.31	3640.78	7733.83	8732.62	17909.6	17743.8	30401.2	11971.9
CUST_1574_PI426249071	3224.91	2587.33	5145	4787.72	7598.5	8698.19	14205.6	6099.28	4235.61	1720	3697.16	4444.97	8921.88	8682.28	15911.9	5868.78
CUST_1575_PI426249071	2340.69	1306.42	2117.5	1996.27	3184.22	3513.34	3922.91	4086.22	1815.2	1279.48	1511.46	1851.65	3030.08	3133.19	3761.34	2996.69
CUST_1576_PI426249071	834.303	417.506	852.661	763.794	1077.9	1306.68	1487.98	1447.22	714.725	521.984	566.494	721.709	1166.66	1192.3	1353.89	1062.53
CUST_1577_PI426249071	10805.6	8393.66	10860.7	10412.9	9713.41	12255.3	10869.4	11025.3	11808.2	11076.2	8372.8	10357.7	11259	11492	10828.3	10775.1
CUST_1578_PI426249071	5768.31	4441.19	5887.36	5317	5180.03	6217.22	5862.56	5756.25	7192.41	6687.03	4886.62	5842.19	6901.94	6815.5	6493.62	6401.44
CUST_1579_PI426249071	1879.97	1458.57	1617.81	1544.36	1112.27	1668.28	976.981	1413.27	2272.02	2301.07	1612.48	1602.88	1200.58	1712.88	1047.68	1622.94
CUST_158_PI426249071	11395.8	4911.38	3046.16	1886.88	3830.17	4380	3604.25	3608.5	6462.28	5028.12	1571.28	1657.72	3534.25	3258.95	2968.67	2430.73
CUST_1580_PI426249071	3541.25	2536	2811.34	2746.03	2062.05	3019.16	1796.23	2488.36	3745.31	3825.31	2904.17	2717.25	2219.93	2846.69	1844.42	2823.73
CUST_1581_PI426249071	986.016	896.95	753.009	564.741	642.253	488.57	387.197	399.091	1032.06	1339.33	932.234	612.978	616.028	556.08	388.228	442.75
CUST_1582_PI426249071	510.219	389.85	393.391	258.141	305.817	258.392	193.741	198.369	525.2	777.88	451.531	284.08	321.678	266.636	184.101	214.62
CUST_1583_PI426249071	2421.38	4085.31	2869.19	3014.59	1440.48	1623.81	1134.21	1585.05	2888.34	4014.34	2538.4	3055.25	1612.11	1979.7	1380.08	1954.11
CUST_1584_PI426249071	1364.37	2241.75	1656.42	1708.31	787.237	863.534	604.725	842.381	1733.64	2533.46	1645.86	1867.56	974.944	1155.22	788.938	1136.74
CUST_1585_PI426249071	4290.66	4563.38	3219.72	2808.47	1387.1	2382.74	1151.88	2537.23	4896.88	5342.77	3187.16	3268.72	1441.31	3000.28	1356.27	3459.44
CUST_1586_PI426249071	16356.7	20000.4	12962.1	11322.2	5630.94	10116.1	4905.17	11007.9	16410.8	19247	11799.1	11689.8	5369.44	11617.2	5235.31	13281.6
CUST_1587_PI426249071	7.08375	10.9138	22.5225	65.4912	27.9844	18.7925	12.7438	8.22937	6.98187	10.1559	68.1716	95.9838	21.9794	23.3287	13.9906	8.41344
CUST_1588_PI426249071	8.995	11.3994	21.7331	48.1325	18.7056	24.725	12.2375	12.065	9.24125	9.5	64.6531	61.8862	19.1006	11.9156	9.66906	8.86875
CUST_1589_PI426249071	66.8869	149.84	27.1794	13.6962	50.5031	59.8162	28.2856	42.7031	64.2016	48.6656	13.0194	14.3625	50.5031	80.2894	37.1006	57.2228
CUST_159_PI426249071	35115.6	23568.8	14925.9	8748.47	11955.6	18350.3	9984.94	20713.1	26788.8	19445.8	6297.88	7779.41	12280.5	23219.4	10578.9	19478.9
CUST_1590_PI426249071	25.5231	65.8088	7.27937	7.45625	16.24	23.1119	8.57625	16.4244	25.4119	19.7544	7.225	8.38063	26.0594	40.5775	17.6375	28.8944
CUST_1591_PI426249071	1228.47	504.788	287.814	237.751	672.772	543.356	843.344	797.9	565.234	158.155	155.657	185.299	746.216	748.722	1011.42	1031.25
CUST_1592_PI426249071	220.056	76.9163	41.6512	18.315	112.617	84.8337	123.586	118.279	98.7706	28.6281	14.47	11.9156	143.833	123.234	152.438	161.833
CUST_1593_PI426249071	19068.4	11860.1	17176.4	16280.7	32395.3	33705.9	30641.9	29753.1	12888.9	3047.8	16570.6	17372	28220.6	27893.1	29024.1	22625.3
CUST_1594_PI426249071	10797.2	6212.45	8256.09	8763.12	15282.6	15678.8	15419.1	15824.6	6482.09	1582.2	8372.8	9173.53	13788	13664.7	14795.4	10503.1
CUST_1595_PI426249071	770.644	775.506	763.327	563.205	886.709	765.494	682.55	463.281	712.575	1141.1	850.997	557.291	1106.36	772.022	828.316	539.862
CUST_1596_PI426249071	633.081	538.663	646.728	446.694	705.106	625.312	562.85	371.931	563.875	896.647	612.855	433.525	853.391	585.169	622.737	407.056
CUST_1597_PI426249071	5560.97	2396.01	2249.58	2322.42	4735.94	5422.22	4607.44	5071.28	3666.72	1555.91	1963.48	2336.22	5275.09	5345.7	4118.58	3499.78
CUST_1598_PI426249071	4776.34	2126.62	1926.38	1948.34	3934.78	4514.66	3903.77	4157.41	3106.81	1315.69	1602.88	2015.12	4226.84	4464.25	3515.25	2911.08
CUST_1599_PI426249071	3440.62	2295.97	2762.41	2821.7	4080.78	5307	3812.81	4895.81	1810.27	1786.69	1783.28	2631.19	4260.33	5071.28	3379	3908.84
CUST_16_PI426249071	1380.08	2577.13	5041.59	3867.58	1782.33	1704.78	1947.55	2226.18	1602.88	2244.47	3616.3	4436.97	1496.25	1722.95	1627.3	2008.05
CUST_160_PI426249071	21295.3	12009.2	7056.25	4245.12	5993.25	9230.62	4944.47	10057.9	12737.6	7708.47	2634.25	3358.75	5415.03	9802.19	4842.09	8108.62
CUST_1600_PI426249071	1489.18	960.791	1285.08	1265.29	1749.21	2281.33	1658.95	2060.39	908.641	943.138	820.097	1297.33	1958.84	2433.72	1601.89	1803.11
CUST_1601_PI426249071	10.6666	12.4591	7.08063	118.838	30.0975	12.0988	21.7797	22.8388	7.42531	7.08563	62.7444	156.454	23.8394	10.2306	17.9831	8.03969
CUST_1602_PI426249071	7.66188	9.93281	7.35062	52.3588	13.6744	9.15938	11.7688	7.8525	8.26562	7.48875	27.5775	70.2656	15.8	7.8975	11.17	8.645
CUST_1603_PI426249071	191.909	320.197	108.791	53.6344	113.978	114.539	85.0238	69.1106	199.455	251.124	46.8394	37.6019	106.549	106.084	80.2894	69.7916
CUST_1604_PI426249071	202.934	309.988	113.013	56.5988	117.869	123.702	88.2387	82.2481	198.463	248.307	61.3081	38.0794	107.115	106.793	85.39	81.81
CUST_1605_PI426249071	1540.66	769.58	636.33	504.9	597.806	545.456	637.266	575.122	1174.01	1029.42	564.1	475.956	542.461	452.413	536.263	513.516
CUST_1606_PI426249071	488.203	216.938	214.295	139.072	178.117	166.196	188.183	170.43	356.525	338.919	145.793	109.977	151.056	114.337	147.472	127.579
CUST_1607_PI426249071	659.263	556.556	467.438	417.506	340.262	312.244	471.106	496.753	771.112	767.919	506.469	434.591	356.525	298.225	484.122	518.222
CUST_1608_PI426249071	1734.19	1477.84	1086.6	1010.23	901.188	809.241	1283.45	1294.94	1856.14	1553.88	985.128	945.913	917.928	700.4	1216.72	1189.24
CUST_1609_PI426249071	1995.65	1587	1093.63	1154.86	6.55187	6.6575	1408	1346.17	1604.74	1799.11	1172.69	1246.59	6.86437	6.69219	1252.04	1297.58
CUST_161_PI426249071	221.249	232.088	306.408	343.177	565.097	522.941	369.872	388.403	380.858	451.531	498.712	340.762	477.4	510.606	382.663	358.502
CUST_1610_PI426249071	1150.38	831.425	663.728	692.969	6.76094	8.68688	753.119	734.584	912.841	1054.19	680.706	732.097	6.75219	6.86781	595.259	697.6
CUST_1611_PI426249071	56.0081	36.7731	7.98438	8.10375	26.3944	30.7019	14.7475	7.97687	15.3869	25.6462	8.82469	9.28688	18.1412	25.1656	9.02531	9.7075
CUST_1612_PI426249071	15.8403	14.7694	12.5494	7.30375	9.05562	12.6475	8.55687	16.2744	14.6506	14.47	7.80969	21.0113	10.9906	8.83375	8.79813	8.21
CUST_1613_PI426249071	47625.6	66306.6	85989.7	92433.4	106318	78961.2	107265	88977.8	50838.1	107265	98949.1	90777.2	117027	68748.4	108505	81536.9
CUST_1614_PI426249071	32712.2	37403.1	57026.6	61054.4	73175	46301.9	73175	51373.8	31938.1	70818.4	73497.2	62677.5	85989.7	44683.4	83052.5	49415
CUST_1615_PI426249071	242.105	189.376	122.386	218.923	82.0537	128.734	84.8337	149.932	253.899	314.675	179.524	290.155	105.653	187.081	84.8337	209.456
CUST_1616_PI426249071	545.456	424.484	255.247	547.947	199.755	307.562	137.714	358.594	495.316	570.234	364.641	587.241	224.173	382.55	175.287	426
CUST_1617_PI426249071	2373.81	5388.81	4142.59	9250.38	3772.98	3747.94	2726.39	2983.12	2238.07	5005.75	6533.66	8177.94	3567.62	3376.09	2635.72	2847.5
CUST_1618_PI426249071	1730.41	4248.28	3081.75	7070.88	2732.25	2827.91	1941.78	2172.52	1499.27	3863.91	5131.44	6226.19	2509.29	2488.94	1824.54	2038.91
CUST_1619_PI426249071	764.325	511.434	992.631	1281.42	943.466	1277.84	1002.27	1476.54	583.741	847.834	907.128	1207.17	713.263	1108.46	757.616	949.019
CUST_162_PI426249071	171.326	125.071	185.403	181.714	339.933	363.794	225.766	266.556	286.341	294.581	284.323	201.825	323.337	377.77	252.486	247.166
CUST_1620_PI426249071	625.25	425.75	859.297	1078.24	782.372	1064.53	829.122	1216.83	542.461	750.375	745.962	1105.1	611.384	1018.07	671.253	906.116
CUST_1621_PI426249071	3579.59	4276.69	7355.75	6499.25	3853.53	3643.03	3089.22	4404.38	17875.9	12940.8	7324.62	6448.91	3760.64	4117.53	3425.12	6260.88
CUST_1622_PI426249071	2141.61	2729.59	4737.34	3934.78	2410.03	2264.31	1924.23	2623.5	11860.1	7487.88	4564.83	4119.62	2402.64	2460.77	2138.49	3325.09
CUST_1623_PI426249071	1497.5	1256.16	1153.69	753.952	1784.59	1285.2	2245.17	1171.97	1637.31	1689.61	1244.42	785.306	1984.5	1153.69	1973.55	1313.69
CUST_1624_PI426249071	1594.85	1795.49	1226.81	894.747	1831.7	1318.8	2433.72	1212.62	1371.58	1595.75	1459.22	821.966	1891.06	1105.1	1945.51	1243.69
CUST_1625_PI426249071	1230.26	6244.69	4587.81	6503.03	8921.88	3769.06	9470.25	2543.97	4009.94	5510.22	9672.34	7745.97	10057.9	5534.09	11492	5157.69
CUST_1626_PI426249071	1554.38	8214.28	5925.22	8307.12	11103.2	4954.92	12531	3280.22	4380	6499.25	11919.3	9463.81	12428.4	6619.34	14694.2	5965.78
CUST_1627_PI426249071	1985.73	2328.31	4693.19	2054.33	2948.81	1474.27	1524.12	1576.82	2060.39	2291.52	3161.8	1984.67	3170	1857.59	2058.67	1903.23
CUST_1628_PI426249071	2461.07	3120.33	6253.84	2612.42	3782.31	1851.03	2056.45	1893.08	2412.48	2765.34	3624.12	2185.03	3542.59	2005.31	2289.49	2161.39
CUST_1629_PI426249071	945.591	787.703	788.459	391.038	561.283	483.866	588.272	719.641	1110.86	1321.35	671.497	350.991	551.362	509.161	597.938	696.25
CUST_163_PI426249071	163.559	655.703	1323.89	2978.28	752.575	1003.64	751.706	1419.57	479.728	1215.48	3107.27	3436.62	665.112	1205.72	713.734	1207.66
CUST_1630_PI426249071	853.391	715.112	762.153	367.114	485.419	435.231	531.509	641.622	1097.94	1338.04	687.438	365.161	598.559	482.028	560.419	700.4
CUST_1631_PI426249071	6232.95	4494.34	6972.06	5370.73	5298.16	3218.41	4737.34	2761.16	9344.5	8227.69	7177.19	6813.19	8173	3036.78	6199.81	2914.73
CUST_1632_PI426249071	20197.5	14766.9	24583.8	18767.7	19104.8	12026.9	17017.3	9802.19	24617.8	23938.1	16812.8	18133	22310	8551.41	17909.6	8239.91
CUST_1633_PI426249071	20607.5	10775.1	15450	8677	45855.3	19662.5	46861.9	20104.6	8318.47	2584.88	18559.2	7568.41	48232.5	17109.8	44923.3	15642
CUST_1634_PI426249071	18888.6	9879.25	15167.3	8048.31	42839.4	19771.5	47032.5	20104.6	8239.91	2906.97	17080.3	6764.69	45261.9	16756.6	42673.8	15708.8
CUST_1635_PI426249071	6771.62	6714.22	4867.72	2612.42	6426.25	5087.19	7463.19	5005.75	4467.19	4538.91	4911.38	2108.41	6074.94	4467.19	6438	4762.78
CUST_1636_PI426249071	4678.48	4580.59	3455.47	1778.51	4462.98	3524.34	5251.91	3513.34	3215.19	3133.19	3352.97	1565.03	4453.7	3250.38	4656.34	3386.86
CUST_1637_PI426249071	5251.91	3868.56	2090.56	1605.93	3840.56	3024.02	3747.94	2808.47	5541.94	5128.34	2644.3	1590.27	4453.7	3181.28	3777.97	3188.41
CUST_1638_PI426249071	1665.73	1121.1	767.919	559.65	1226.23	957.231	1169.29	858.733	1728.85	1761.14	839.103	528.844	1371.58	946.319	1151.96	892.516
CUST_1639_PI426249071	3949	2417.34	2986	3366.25	7777.03	5932.91	7424.62	4577.97	690.631	884.509	3153.78	2725.19	6035.94	3769.86	5261.78	3317.66
CUST_164_PI426249071	125.268	490.05	1012.1	2256.54	536.603	723.341	566.175	1014.83	340.069	926.85	2153.69	2469.41	487.709	839.103	535.337	826.997
CUST_1640_PI426249071	2705.62	1514.04	2139.23	2349.22	5374.75	4098.59	5125.75	3108.88	531.797	636.422	2157.88	1976.14	4245.12	2605.97	3835.5	2249.58
CUST_1641_PI426249071	448.369	264.386	431.206	432.459	617.594	519.634	706.252	473.062	273.601	205.977	299.174	348.7	439.356	316.05	467.122	323.806
CUST_1642_PI426249071	515.913	317.884	512.019	508.508	754.816	621.447	865.022	538.487	339.219	261.886	410.078	465.094	598.372	403.438	600.084	434.109
CUST_1643_PI426249071	92.8356	54.8019	76.1969	49.9263	71.9025	71.4225	75.0563	61.0519	90.2756	78.8738	60.7375	73.1816	83.73	75.4381	85.5881	99.1775
CUST_1644_PI426249071	265.962	197.349	298.071	273.816	266.476	266.896	301.995	230.194	253.066	221.796	221.249	228.773	285.029	218.558	269.991	190.591
CUST_1645_PI426249071	752.328	373.769	213.534	115.372	412.012	435.566	417.047	540.416	539.862	290.463	112.617	128.034	473.177	574.803	507.95	767.833
CUST_1646_PI426249071	398.597	208.161	130.098	61.2463	218.643	236.151	227.077	311.602	260.975	156.601	72.8125	70.6937	247.466	297.864	249.661	367.044
CUST_1647_PI426249071	4912.69	3147.91	2431.91	1998.75	2770.47	3546.78	3202.89	3866.59	3983.84	2253.23	1544.99	1536.95	2171.25	2963.52	2543.97	2879.75
CUST_1648_PI426249071	2017.51	1156.33	1024.27	838.294	1142.19	1403.41	1275.48	1534.54	1946.85	1060.87	642.119	761.347	925.906	1354.82	1141.55	1200.58
CUST_1649_PI426249071	2070.36	1402.16	1302.72	1136.43	1054.19	1130.76	1187.28	1608.08	1107.62	1440.7	740.781	1076.82	888.281	1095.47	1021.92	1365.5
CUST_165_PI426249071	28083.8	15013.5	26312.2	15986.1	27130.9	33797.2	23674.1	38592.8	25618.6	17235.2	14626	14647.5	26665.3	37648.4	25065	35565.3
CUST_1650_PI426249071	1236.64	819.397	842.562	707.925	623.019	674.959	689.931	983.594	723.931	918.013	473.062	722.253	552.756	682.675	655.703	794.497
CUST_1651_PI426249071	8502.84	4501.78	14189.5	19807.8	4968.75	30641.9	3154.94	24746.9	4475.94	6922.53	4216.12	15219.8	4990.03	32581.6	3344.58	20504.4
CUST_1652_PI426249071	3942.05	1933.64	7301.38	11095.9	2355.77	15364.5	1387.6	12428.4	2276.12	3524.34	2011.11	8718	2449.55	19289.7	1525.87	10648.4
CUST_1653_PI426249071	701.916	524.355	1090.32	1086.47	899.925	911.603	956.862	1035.73	1007.87	1139.67	1096.01	1264.1	1011.42	872.169	1007.87	1020.41
CUST_1654_PI426249071	1366.98	864.025	2132.47	2040.41	1827.27	1879.4	1991.55	2151.14	1883.55	1837.31	1742.84	2159.2	1827.02	1601.3	1763.78	1875.54
CUST_1655_PI426249071	204.33	112.469	147.86	89.36	164.569	145.113	155.316	89.36	198.734	182.79	85.39	107.763	211.222	126.839	191.659	99.0069
CUST_1656_PI426249071	106.549	56.4244	69.41	26.9544	72.4356	71.2506	80.6631	49.8644	99.3006	91.6456	40.0156	34.0562	94.9188	59.8162	73.0763	50.2428
CUST_1657_PI426249071	11.7688	18.6369	10.5687	7.25188	18.9656	7.77062	12.3306	8.59688	7.55125	16.5156	8.17812	7.41906	8.32563	9.2125	8.74188	7.61188
CUST_1658_PI426249071	15.2319	21.7797	12.9581	13.0194	12.9162	11.6988	10.0494	9.6125	7.11156	8.22937	19.3725	7.98438	13.5331	8.35688	8.59688	9.26625
CUST_1659_PI426249071	565.097	426.306	581.159	500.059	1157.22	1276.34	1018.77	610.778	808.288	404.35	708.831	466.659	608.759	632.531	570.056	426.956
CUST_166_PI426249071	18281.3	8162.91	15854.1	9766.56	16769.1	18559.2	13896.4	22625.3	16596.1	9532.44	8227.69	8940.16	15863.4	21055.3	14883.4	19019.7
CUST_1660_PI426249071	337.609	263.874	341.409	293.78	686.419	733.072	587.328	368.259	484.35	238.956	407.619	273.968	368.459	389.775	338.381	250.939
CUST_1661_PI426249071	34.725	30.3006	16.8125	10.8069	33.1153	21.4631	40.9619	29.0144	34.1825	11.7941	13.7725	7.87063	40.8794	31.3231	62.8094	44.6294
CUST_1662_PI426249071	175.704	186.131	82.6538	61.0519	203.213	121.387	276.805	170.192	115.849	53.1713	95.4287	40.2625	210.056	130.208	316.775	186.781
CUST_1663_PI426249071	945.591	861.089	397.406	366.669	867.094	715.837	922.872	549.159	647.923	299.461	382.55	335.816	1198.2	843.344	1257.45	809.177
CUST_1664_PI426249071	842.381	693.163	333.328	292.775	748.722	608.856	772.173	472.109	542.939	245.397	295.964	247.166	1011.42	709.666	1037.7	616.028
CUST_1665_PI426249071	43.14	20.3562	14.1263	7.74563	19.3725	25.1656	22.0325	25.2763	22.7375	13.5331	9.02531	8.06312	24.6031	26.0594	26.9544	25.8331
CUST_1666_PI426249071	10.4675	17.0906	26.1788	22.33	16.61	23.3287	18.87	61.3081	14.3625	16.3181	18.6369	46.0944	20.3562	32.6437	18.4806	86.6094
CUST_1667_PI426249071	1166.66	757.616	415.395	602.572	975.098	1456.72	945.786	1364.46	796.284	892.516	567.434	579.056	1035.61	1716.48	1045.34	1307.67
CUST_1668_PI426249071	565.097	384.981	225.373	323.556	502.85	742.812	487.881	687.691	427.341	456.547	312.738	312.156	533.166	874.828	554.047	609.445
CUST_1669_PI426249071	625.069	283.486	155.089	99.3006	193.741	159.252	245.191	166.545	545.025	319.178	142.873	92.7319	244.784	207.939	334.188	226.103
CUST_167_PI426249071	95458.1	148091	158356	161262	109706	91540	100961	116016	141453	158356	191512	170991	102547	51625.3	89281.9	69156.9
CUST_1670_PI426249071	1667.61	742.812	432.55	303.65	522.278	444.216	728.011	488.428	1087.44	577.956	300.627	227.958	456.066	416.337	687.438	420.6
CUST_1671_PI426249071	650.509	274.642	163.466	225.766	70.5425	158.393	85.1819	273.308	586.047	286.826	85.8044	291.503	93.1019	169.643	83.3269	332.163
CUST_1672_PI426249071	295.508	109.361	64.5275	85.39	27.5444	67.72	33.4119	118.532	265.633	129.272	19.7544	116.743	39.6725	80.6631	36.175	153.125
CUST_1673_PI426249071	254.345	93.2812	57.435	40.5134	78.3337	105.485	61.4331	96.57	142.993	73.7763	59.2313	68.3644	87.72	100.004	51.9194	137.393
CUST_1674_PI426249071	327.697	134.305	78.5694	58.5962	106.326	125.353	70.6937	138.421	159.852	79.6281	49.7456	74.5269	97.5781	122.386	70.6937	163.194
CUST_1675_PI426249071	64.7788	67.72	230.194	200.479	127.381	93.5869	90.8256	98.2644	39.7581	45.0544	87.2944	172.099	94.4734	51.4675	72.0588	57.2228
CUST_1676_PI426249071	27.9844	87.5375	92.9394	59.8162	48.1325	31.7437	39.0438	40.9619	16.8125	20.9119	21.4156	56.0081	32.8956	22.33	23.1938	22.33
CUST_1677_PI426249071	20998.8	12093.4	25065	22706.2	5586.41	21085.3	8725.59	23445.9	21170.7	12034.4	4583.53	21784.1	5903.91	19359.5	8232.47	22140.6
CUST_1678_PI426249071	17201.1	9612.5	21295.3	17983.4	4380	17580.5	7212.47	19503.4	17698.9	9816.5	3538.06	16869.7	4854.45	15000.2	6363.56	15419.1
CUST_1679_PI426249071	875.652	1474.78	1270.19	1053.96	1557.59	1444.08	1850.53	1303.17	835.197	1287.25	1557.81	800.977	1120.93	987.958	1268.62	870.331
CUST_168_PI426249071	55032.2	87306.6	124950	145997	83770.3	67389.7	65571.9	61661.9	105040	110945	150572	145997	68080.9	33249.7	48232.5	36598.8
CUST_1680_PI426249071	1017.55	1635.2	1485.68	1203.98	1816.44	1709.62	2180.66	1502.25	1138.98	1657.72	1704.98	989.556	1391.71	1278.46	1590.27	1053.96
CUST_1681_PI426249071	15471.6	17414.8	12398.7	5448.78	18350.3	11730.8	15185.2	5788.72	17109.8	18151.2	12763.1	4764	15898.9	9869.38	17109.8	5603.33
CUST_1682_PI426249071	7634.62	8385.62	6226.19	2622.19	9048.66	5761.23	7725.34	2696.41	8290.84	8902.19	6885	2277.14	8297.12	4602.41	8201.22	2415.54
CUST_1683_PI426249071	2704.62	3232.22	3224.28	3911	2325.96	3793.06	3502.09	4949	2227.95	3914.88	3699.58	3824.36	2469.95	4159.72	3463.09	4773.59
CUST_1684_PI426249071	3654.58	4298.81	4471.41	5499.28	3064.97	5131.44	4596.91	6672.77	2546.16	4452.19	4175.72	4559.25	2778.78	4729.59	3992.03	5214.56
CUST_1685_PI426249071	34.4988	15.2819	19.8287	7.78969	34.3312	30.5241	33.9269	25.5231	25.1656	22.9337	10.7181	8.04813	31.62	24.0912	24.8794	18.3894
CUST_1686_PI426249071	76.015	24.725	24.4694	11.0762	44.0744	37.2419	43.8006	39.6725	30.4719	29.9003	9.27656	8.17812	36.6063	27.5444	32.3044	27.2787
CUST_1687_PI426249071	5903.91	4250.97	7655.28	6728.41	10420	11007.9	9243.78	8355.44	6391.95	4583.53	5265.94	6020.66	10910.2	9463.81	8995.09	7177.19
CUST_1688_PI426249071	4657.95	3060.11	5969.28	5370.73	8214.28	8526.19	7275.59	6479.88	5425.59	3801.34	4269.69	5323.06	9535.94	8012.25	7644.41	5715.78
CUST_1689_PI426249071	13597	10284.2	3133.19	3052.72	5539.59	5871.97	4814.09	4485.81	7275.59	6503.03	3562.7	3153.78	6876.72	5861.25	5055.22	4734.53
CUST_169_PI426249071	85095.9	129177	143569	152650	102547	90777.2	94062.2	112330	124950	145997	181831	161262	91540	50220.3	79777.5	61841.9
CUST_1690_PI426249071	5415.03	4596.91	1434.58	1373.83	2444.21	2446.52	2072.19	1893.08	2377.81	2540.72	1565.43	1258.28	2444.05	2152.19	1872.42	1712.88
CUST_1691_PI426249071	8.29187	7.76656	7.43219	7.08563	7.37344	7.37344	7.55125	7.97687	7.50625	7.67687	7.34719	7.1525	7.46938	7.4275	7.33125	7.83906
CUST_1692_PI426249071	14.2988	10.52	9.65813	17.5688	9.18812	10.0731	10.3925	24.6031	28.7638	12.6094	9.68	7.1975	8.4925	6.86781	6.96063	7.99375
CUST_1693_PI426249071	5076.47	3590.19	1970.41	3442.62	3957.44	3704.88	3781.59	4814.09	4878.16	3967.69	1777.25	3540.16	4058.38	4180.44	4226.84	5415.03
CUST_1694_PI426249071	2628.09	1855.51	1077.24	1844.97	2084.12	1963.48	1973.55	2459.16	2530.22	2029.94	909.962	1841.95	2023.34	2016.91	2180.88	2332.05
CUST_1695_PI426249071	3412.31	1834.46	2527.17	2497.54	4307.48	3921.59	4732.28	3451.62	1260.11	730.244	2686.66	2444.05	3921.59	2856.69	3606.12	2568.72
CUST_1696_PI426249071	2263.32	1204.45	1772.79	1754.17	2887.91	2633.41	3188.41	2279.78	699.913	432.156	1559.78	1442.91	2173.39	1580.81	2032.06	1370.88
CUST_1697_PI426249071	669.1	450.747	473.291	552.253	1023.34	755.244	1532.61	1135.37	325.816	472.283	566.494	545.875	896.647	758.469	1290.45	1027.8
CUST_1698_PI426249071	952.897	508.641	657.419	723.8	1428.52	1064.53	2163.56	1431.41	575.528	590.6	661.706	743.519	1652.26	1071.62	2013.81	1212.31
CUST_1699_PI426249071	2173.66	2306.86	575.278	385.559	835.6	679.389	684.941	553.481	2393.78	2170.71	830.775	452.659	983.844	831.831	920.312	596.444
CUST_17_PI426249071	190.889	1747.89	1534.89	2719.92	570.791	788.047	459.272	877.347	536.097	2191.26	2011.11	3389.78	754.438	1310.33	549.712	2001.05
CUST_170_PI426249071	37266.2	50456.6	74008.8	85600	52033.1	42004.4	34991.6	34271.2	55357.5	61841.9	110945	100961	39634.8	19247	26665.3	17698.9
CUST_1700_PI426249071	3054.59	3127.14	793.119	535.106	1115.13	914.069	958.203	730.525	2910.66	2732.77	1030.92	527.831	1322.71	1008.3	1128.55	730.331
CUST_1701_PI426249071	1425.73	2258.88	1383.62	1362.84	1696.28	1452.17	1122.86	782.539	2147.81	3449.94	2345.11	1739.64	1851.95	1776.84	1282.17	1299.22
CUST_1702_PI426249071	1742.23	2643.03	1755.61	1654.81	2096.3	1875.02	1405.97	963.941	2436.89	4032.44	2634.25	1886.27	2207.65	1975.82	1359.49	1417.84
CUST_1703_PI426249071	521.756	675.694	545.358	1345.41	754.144	785.656	737.591	800.977	709.2	630.506	775.673	1209.61	678.353	747.312	696.497	768.381
CUST_1704_PI426249071	634.241	821.166	664.062	1668.93	955.142	981.65	902.997	1039.64	848.253	757.616	959.222	1428.28	871.286	909.375	855.222	955.72
CUST_1705_PI426249071	2378.34	1099.64	1846.92	1403.68	3130.53	2325.49	3046.16	2407.32	1691.64	949.938	1682.9	1398.93	3480.03	2247.41	2764.91	1932.82
CUST_1706_PI426249071	1484.02	767.833	1519.38	1168.76	2415.54	1930.45	2485.89	1882.23	1051.48	739.587	1328.05	1139.67	2769.75	1778.25	2116.77	1449.9
CUST_1707_PI426249071	3782.31	2604	3829.34	3420.12	4441.19	5320.41	4271.56	5384.06	1728.85	1600.67	2714.72	3310.78	3553.31	4184.62	3390.69	3769.06
CUST_1708_PI426249071	1533.59	1151.59	1725.08	1483.19	1944.27	2310.44	1874	2240.22	802.931	814.78	1266.06	1599.92	1628.3	2051.38	1643.16	1783.8
CUST_1709_PI426249071	3654.58	15311.1	14597.8	19104.8	8366.84	12444.4	8348.03	10147.4	10325.4	13281.6	13954.5	18084.7	7745.97	11908	7755.28	11338.1
CUST_171_PI426249071	7.63063	19.6588	7.18469	7.20437	7.1675	7.24937	7.23281	7.77062	7.21687	7.45437	7.18969	7.11156	7.22094	7.21687	7.13375	7.69656
CUST_1710_PI426249071	7028.69	28723.8	26866.2	38917.8	15652	24470.9	16197.9	18936.1	17875.9	28220.6	27815	39144.4	15589.9	23702.5	15282.6	23532.8
CUST_1711_PI426249071	3810.77	4606.22	4530.03	4113.59	6637.25	5209.27	5269.72	4818.75	2124.71	2321.95	3858.91	3860.62	6410.72	5698.75	5566.59	4073.75
CUST_1712_PI426249071	2405.39	2738.38	3022.39	2833.69	4375.12	3517.97	3496.62	3055.25	1460.63	1804.45	2787.62	2764.91	4501.78	3680.12	3709.97	2683.19
CUST_1713_PI426249071	1712.27	1296.72	2452.89	2909.88	2156.88	2408.96	2209.61	3015.91	1542.39	1237.23	2440.74	3103.22	1984.5	2734.94	2066.53	2911.08
CUST_1714_PI426249071	1654.66	1356.27	2538.4	2893.19	2141.33	2466.75	2289.12	3048.16	1359.49	1100.65	2256.18	3041.94	1833.91	2683.78	2066.53	2781.69
CUST_1715_PI426249071	11630.3	8565.42	3866.59	4981.19	738.194	3483.25	497.353	6286.88	7031.47	14349.5	3182.53	6693.22	881.68	6364.66	601.081	10967
CUST_1716_PI426249071	10077.9	7668.38	3524.98	4545.38	688.506	3180.28	453.356	5549.66	7111.66	14560.6	3082.78	6930.41	871.286	6412.25	592.522	10495
CUST_1717_PI426249071	37510.9	27662.8	15854.1	13664.7	24651.9	24047.8	22733	22926.6	20413.1	10532.1	11070.3	11372.4	21115.3	21517.2	21252.3	17270.3
CUST_1718_PI426249071	21592.3	13261.2	7041.84	6110.31	12369.3	11064.4	10910.2	10428.5	10924.4	5501.72	5296.53	5967.53	11630.3	11099.5	11064.4	8822.84
CUST_1719_PI426249071	111.089	47.4931	18.1412	22.9337	60.9244	82.2481	76.015	76.5194	17.7925	29.0144	20.8381	32.1681	64.39	94.3519	69.1106	77.9887
CUST_172_PI426249071	7.63063	7.13656	7.04156	6.74812	6.99188	8.75031	6.96312	7.00656	6.90313	6.99188	9.06906	12.7019	7.03125	7.87688	7.48875	6.785
CUST_1720_PI426249071	263.965	105.369	64.7788	119.411	217.137	230.042	196.196	222.772	47.06	50.69	184.101	120.834	179.35	210.496	165.761	185.299
CUST_1721_PI426249071	1619.44	1108.93	1072.4	1910.69	1188.61	1303.17	1349.7	1765.14	2011.39	1339.33	1319.74	1612.48	1214.76	1413.48	1431.41	2221.58
CUST_1722_PI426249071	652.516	467.709	487.191	899.925	452.659	518.05	539.231	686.778	894.747	666.572	703.866	871.425	542.461	564.25	598.466	933.487
CUST_1723_PI426249071	705.625	2930.48	2152.72	1953.7	2482.94	3564.09	2197.61	7463.19	1293.18	8474.66	1388.78	1942.44	2482.94	5453.84	2373.81	10345.2
CUST_1724_PI426249071	436.969	1599.14	1229.78	1160.1	1325.56	2019.44	1167.76	3845.25	800.597	4810.81	816.431	1171.58	1396.72	2976.72	1295.52	5768.31
CUST_1725_PI426249071	2407.76	4191.84	6268.22	4462.98	3998.41	3688.69	3797.91	3725.56	4911.38	4224.5	4622.09	4823.06	4616.22	4427.56	4809.62	4830.5
CUST_1726_PI426249071	1846.13	2914.09	4849.81	3453.02	3205.05	2934.86	2949.75	2901.48	4235.61	3433.19	3625.75	3763.47	3790.75	3459.75	3893.31	3843
CUST_1727_PI426249071	3122.89	11759.3	5264.78	4556.22	3334.61	3799.75	2489.23	3547.45	3135.22	3682.56	6750.16	4664.88	2997.06	4025.81	2613.52	3758
CUST_1728_PI426249071	605.103	2577.13	1159.88	916.097	701.222	748.394	489.205	718.028	756.587	960.791	1627.8	1075.89	689.672	896.019	561.388	796.284
CUST_1729_PI426249071	986.491	1579.59	2185.19	3812.09	1197.57	1864.75	1057.9	2377.81	1394.69	1379.34	3042.91	4306.59	954.319	1853.21	932.234	2214.55
CUST_173_PI426249071	8.405	9.06906	9.1675	7.93125	7.30375	13.1587	7.365	8.97594	7.39562	7.60562	21.8681	9.83125	12.2375	7.34719	7.54625	7.72219
CUST_1730_PI426249071	1064.81	1505.07	2254.33	4059.81	1230.26	1979.7	1090.88	2420.12	1476.29	1387.47	3034.94	4720.78	989.361	1843.39	947.678	2156.88
CUST_1731_PI426249071	1787.04	1548	939.681	1132.27	1361.15	1309.46	1332.29	980.444	1239.21	1359.49	959.222	1030.06	1444.25	1346.78	1483.12	1070.2
CUST_1732_PI426249071	817.538	582.794	447.741	477.255	562.519	560.419	530.67	384.197	628.159	693.163	429.103	462.919	681.862	584.65	637.481	468.488
CUST_1733_PI426249071	729.725	610.606	451.003	1168.17	536.603	662.003	435.566	457.3	542.939	474.6	1182.12	1309.46	625.919	681.694	443.584	433.363
CUST_1734_PI426249071	580.591	487.191	346.722	924.634	427.341	545.875	310.06	363.113	466.659	429.247	922.25	1125.44	502.85	582.794	339.509	392.647
CUST_1735_PI426249071	9226.09	6110.31	1967	2032.52	2299.5	2554.53	2176.45	1732.8	5786.62	5453.84	2200.76	1989.84	2860.41	2657.02	2589.44	2401.84
CUST_1736_PI426249071	6213.41	4142.59	1396.15	1409.09	1549.98	1751.8	1466	1150.82	3983.84	3781.59	1418.52	1348.3	1888.86	1726.86	1617.23	1656.01
CUST_1737_PI426249071	9038.56	9951.88	6584.31	11719.4	9700.38	18918.1	12308.3	17017.3	9921	4579.28	16197.9	12398.7	10357.7	16869.7	13034.6	18084.7
CUST_1738_PI426249071	5878.62	5912.41	4282.25	7781.78	6132.69	12659	7459.03	10292.5	5934.48	2615.3	10535.8	7318.34	5715.78	9154.41	7443.12	10185.6
CUST_1739_PI426249071	7.99375	9.35562	43.14	8.68688	8.01938	10.6031	9.92188	11.6988	9.8875	13.3091	11.345	6.70563	6.71312	6.84063	8.16969	6.785
CUST_174_PI426249071	6.69219	6.7275	6.68625	8.55687	6.70563	6.76562	6.67438	18.8313	6.57313	6.69219	6.69219	6.51187	6.57969	6.73281	6.63094	6.82094
CUST_1740_PI426249071	7.63063	7.10438	9.03625	6.85156	6.945	7.02062	7.04875	7.18469	8.03125	7.04625	6.97469	7.3925	6.95563	7.05531	6.96063	9.6125
CUST_1741_PI426249071	4473.47	4991.47	9154.41	10011.7	5258.88	6930.41	4442.56	7592.78	6968.36	7912.97	7544.41	10860.7	4860	7463.19	4500.5	8155.44
CUST_1742_PI426249071	2181.24	2484.78	4391.17	4737.34	2556.09	3256.66	2161.39	3517.55	3482.66	4043.19	3894.09	5501.72	2459.16	3582.47	2224.52	3867.58
CUST_1743_PI426249071	3035.5	1708.8	1794.94	1553.46	2684.56	2646.97	3103.22	2379.33	1562.11	1341.1	1663.48	1454.39	2906.97	2078.43	2642.44	1722.09
CUST_1744_PI426249071	887.094	493.913	598.709	504.078	801.663	792.553	918.013	716.184	581.475	553.747	616.466	550.466	1026.45	688.344	904.353	601.319
CUST_1745_PI426249071	2154.98	3053.94	1044.62	799.206	1311.98	1481.45	1259.29	1260.23	1831.7	2546.84	1139.52	705.469	1349.11	1408.29	1479.78	1374.06
CUST_1746_PI426249071	582.119	716.959	323.855	194.895	343.241	372.997	325.172	301.347	594.316	835.047	343.241	196.593	399.909	371.438	421.381	348.847
CUST_1747_PI426249071	1837.73	2087.81	3145.94	2915.38	1969.61	2329.73	1814.38	2675.41	2847.5	4546.92	3236.41	3837.31	1731.51	2147.44	1567.12	2246.7
CUST_1748_PI426249071	790.709	868.341	1411.34	1381.02	843.344	996.652	761.769	1161.98	1302.72	2086.85	1553.13	1789.58	802.931	1003.43	714.725	1010.39
CUST_1749_PI426249071	1208.07	1266.17	3756.78	2548.15	5446.03	4560.75	6505.88	3736.06	1272.97	1422.28	4300.94	2390.14	3884.78	3202.09	5953.44	2077.27
CUST_175_PI426249071	2874.88	5032.41	15084.2	13545.5	15013.5	16829.8	12763.1	13377	2207.97	4591.31	12231.7	12614.1	8653.75	9280.75	8263.25	9892.66
CUST_1750_PI426249071	275.386	264.155	883.972	589.513	1142.71	958.947	1444.51	792.216	296.904	398	1092.76	607.309	830.122	725.203	1347.63	444.216
CUST_1751_PI426249071	1353.93	926.428	1530.76	1507.16	1589.62	1296.72	1747.89	1307.57	631.591	409.986	1579.59	1513.19	1854.38	1346.78	1883.95	1310.24
CUST_1752_PI426249071	799.006	441.731	962.836	904.353	880.861	798.684	1018.07	749.428	378.15	244.69	835.347	885.913	1069.92	749.181	1045.34	646.856
CUST_1753_PI426249071	1440.8	1371.58	1185.51	1462.58	1641.4	1438.98	1552.07	1363.23	1100.5	926.538	1497.31	1394.83	1635.2	1116.22	1237.62	983.078
CUST_1754_PI426249071	871.766	821.166	768.381	923.119	983.594	929.141	929.694	849.487	645.559	586.655	976.206	902.997	1024.45	708.575	744.35	615.916
CUST_1755_PI426249071	2463.73	3498.31	2420.75	2551	840.097	1951.47	485.747	1384.06	1536.95	2944.72	2038.22	3206.3	739.587	2074.54	507.456	1749.4
CUST_1756_PI426249071	1707.19	2570.73	1964.52	2000.36	647.791	1521.97	376.581	1022.83	1072.96	2099.19	1463.62	2154.13	562.85	1487.98	401.409	1234.84
CUST_1757_PI426249071	21.2312	13.8238	11.9322	126.499	18.1412	29.6494	17.0487	21.1244	9.63063	23.1119	55.6587	163.809	24.2769	35.0919	23.1119	24.3837
CUST_1758_PI426249071	14.3625	11.2806	12.1738	90.5288	16.3619	25.2763	16.4244	15.7088	9.05562	14.0962	35.2269	116.743	15.9103	24.165	18.87	13.6962
CUST_1759_PI426249071	2336.22	1656.42	1344.87	1582.2	2644.97	1970.87	3006.62	2256.89	1738.7	1768.7	1711.3	1542.05	2196.38	1584.7	2753.58	2058.8
CUST_176_PI426249071	5214.56	9404.38	22197.5	24796.9	23702.5	25337.7	20026.2	18369.3	7250.88	10801.4	32395.3	34485.6	19181.4	16596.1	17080.3	17201.1
CUST_1760_PI426249071	1241.09	822.388	765.956	888.428	1374.21	1025.63	1520.57	1171.97	811.525	884.509	869.166	778.016	1007.87	734.853	1227.51	817.538
CUST_1761_PI426249071	46.0944	40.6669	22.2469	9.92188	32.1681	23.7712	41.5056	24.8406	50.1538	67.0375	21.7331	8.70438	30.5763	13.5894	48.6656	22.0325
CUST_1762_PI426249071	79.5225	43.0087	27.6106	16.7094	49.9881	29.7688	62.8094	33.4119	62.96	72.4356	16.1269	9.595	35.78	20.7025	46.0412	23.1119
CUST_1763_PI426249071	8.81563	8.52812	7.67312	14.6506	7.87688	7.63063	8.9525	8.63312	7.77719	10.3575	9.80312	28.6281	8.16125	8.01938	9.13625	7.57937
CUST_1764_PI426249071	13.2238	9.51656	8.29656	18.0756	11.5275	7.18687	8.83375	7.2075	9.5725	7.12188	15.6387	40.6669	9.41875	8.205	12.6094	10.9906
CUST_1765_PI426249071	21115.3	16919.5	5475.19	4433.53	13729.2	10428.5	14444.7	9106.34	19326.2	13377	8182.88	3502.09	14016.1	10461	15834.6	10138
CUST_1766_PI426249071	11123.5	8084.91	2608.12	1995.12	6513.59	4906.44	7144.81	4127.47	10276.9	6734.47	3858.91	1767.42	7234.81	5272.34	8426.53	4933.25
CUST_1767_PI426249071	1334.97	1472.42	911.469	1532.61	1824.54	1788.72	1197.57	1309.46	1355.63	1570.61	1182.48	1559.28	1725.08	1965.56	1349.91	1486.37
CUST_1768_PI426249071	339.509	353.738	270.404	481.5	442.378	471.284	308.891	336.081	388.159	530.362	446.23	548.147	514.947	556.08	369.259	429.944
CUST_1769_PI426249071	261.294	135.023	32.1681	72.4356	188.183	403.806	7.18687	7.52094	185.564	47.1656	47.3119	77.0506	204.802	456.831	7.12188	7.30719
CUST_177_PI426249071	38.0794	58.0325	45.4769	83.4581	36.1294	37.9619	24.8794	45.2863	34.0562	95.2669	113.013	87.72	24.8019	41.5056	29.845	27.6106
CUST_1770_PI426249071	240.008	120.48	34.1825	68.9062	176.696	366.953	7.17125	6.85562	178.189	41.3394	49.3525	58.4056	189.876	414.15	6.74812	6.75625
CUST_1771_PI426249071	5730.94	5613.34	3708.25	4273.25	3452.03	4803.88	2603.69	4865.03	6215.31	9296.62	5191.42	4956	4213.69	7201.59	3483.84	6791.36
CUST_1772_PI426249071	5985.72	6047	4142.59	4710.62	3641.91	5245.91	2811.34	5169.19	6247.38	9634.12	4951.75	5074.09	4115.94	7223.78	3415.94	6396.09
CUST_1773_PI426249071	1773.43	1548	2787.95	3071.69	3050.47	2458.07	2782.25	3415.25	1940.33	2331.18	3392.86	3590.19	2877.25	2684.56	2883.92	3185.59
CUST_1774_PI426249071	1399.7	1199.96	2180.44	2285.98	2290.98	1879.4	2097.86	2474.78	1493.89	1820.28	2408.96	2541.38	2147.07	1911.45	2101.74	2156.88
CUST_1775_PI426249071	1494.31	861.544	2370.59	2235.96	3843	3338.47	3440.91	3094.91	1217.92	702.084	2195.32	2253.91	3693.31	3030.69	3281.44	2471.56
CUST_1776_PI426249071	1934.45	1169.56	3034.94	2890.94	4910.23	4321.91	4481.66	3769.06	1467.46	889.094	2832.3	2831.59	4890.91	3592.06	4111.16	2845.28
CUST_1777_PI426249071	5936.06	5085.28	7480.72	7495.41	5121.95	6901.94	5666.72	7648.03	7306.38	5428.53	6584.31	7238.91	4646.81	6454.28	6104.47	7531.62
CUST_1778_PI426249071	3958.53	3087.25	5272.34	5076.47	3603.16	4821.72	4010.81	5422.22	4499.22	3326.75	4415.69	4744.19	3127.14	4186.53	4035.94	5019.59
CUST_1779_PI426249071	3054.59	3743.78	2176.78	1555.34	5199.47	2041.67	6637.25	2815.75	1474.78	1171.22	2063.87	1232.08	4078.16	1342.77	5202.88	1789.32
CUST_178_PI426249071	6.69219	27.465	20.5794	40.7969	14.47	18.3894	8.32563	30.7019	15.2819	33.4119	46.4897	27.3856	10.8069	12.5494	10.3575	9.595
CUST_1780_PI426249071	2518.33	3262.5	1789.32	1319.14	4139.66	1779.36	5402.94	2360.91	1232.19	1089.63	1737.11	1090.88	3326.75	1163.39	4198.38	1634.92
CUST_1781_PI426249071	8873.28	6316.44	21908.8	26397.5	27600.3	20527.5	25653.1	19181.4	11550.6	1677.3	29753.1	28902.5	24295.9	16756.6	20481.4	15282.6
CUST_1782_PI426249071	5463.38	4164	15311.1	18212.7	19503.4	13664.7	17414.8	11955.6	6462.28	985.603	19289.7	18660.9	15986.1	10571.3	13169	9830.28
CUST_1783_PI426249071	1060.41	842.562	943.466	1043.47	693.472	1018.07	562.091	760.434	676.519	995.859	1028.14	1080.89	776.484	1077.4	579.472	943.138
CUST_1784_PI426249071	1425.73	1121.96	1240.29	1327.53	872.919	1371.4	749.612	995.138	912.841	1234.84	1278.78	1387.1	1049.42	1357.98	752.689	1162.92
CUST_1785_PI426249071	1149.32	2271.58	2770.47	3512.22	1492.75	2053.69	1127.33	1868.15	2402.64	2961.64	3256.25	3487.91	1434.85	2181.97	1189.6	1975.82
CUST_1786_PI426249071	640.019	1330.71	1658.62	1951.47	876.825	1160.1	681.181	1060.07	1286.26	1730.41	2051.38	1960.38	878.106	1244.09	728.144	1101.96
CUST_1787_PI426249071	7.08375	10.6475	8.995	9.01437	6.8475	9.37375	8.74188	6.84063	15.6387	7.96125	10.4675	7.96938	8.98625	11.0563	7.45625	23.8684
CUST_1788_PI426249071	50.5031	37.2419	31.9962	32.345	12.7438	21.0113	16.045	32.8956	53.0356	18.6369	12.2191	11.2238	18.2331	23.6344	17.4213	28.4694
CUST_1789_PI426249071	742.141	411.634	460.494	347.969	321.578	735.65	374.444	1107.62	611.9	390.422	182.461	411.634	380.497	836.688	378.15	1207
CUST_179_PI426249071	5914.64	3884.78	5707.12	5775.62	5026.28	5043.91	4226.84	4475.94	5315.28	5574.59	5323.06	5896.41	5863.88	5019.59	3949	4172.22
CUST_1790_PI426249071	347.009	243.149	299.019	248.507	163.194	434.422	198.734	659.644	244.784	186.033	90.6556	317.675	166.973	415.966	166.631	686.778
CUST_1791_PI426249071	371.134	278.022	525.923	531.206	628.903	567.594	708.575	483.209	129.637	124.856	443.177	501.837	512.719	481.369	594.925	332.472
CUST_1792_PI426249071	132.662	79.5225	143.272	125.823	180.261	157.419	180.347	133.673	49.2313	44.0744	169.213	165.899	174.015	158.278	196.132	112.543
CUST_1793_PI426249071	9212.09	6189	2806.86	3469.75	3823.41	5175.84	3517.12	5264.78	7111.66	5524.31	3427.53	3629.5	3751.44	5499.28	3607.94	5832.28
CUST_1794_PI426249071	8882.72	5778.28	2704.22	3332.19	3596.31	5081.88	3421.11	4927.34	5808.88	4309.84	2694.48	3149.22	3185.59	4798.69	3045.03	5088.67
CUST_1795_PI426249071	6484.31	11996.8	6503.03	6985.72	5013.94	6047	3440.91	4298.81	4637.12	7851.31	6277.5	5469.12	4663.52	6241.44	3325.09	5709.31
CUST_1796_PI426249071	2587.33	4542.88	2450.06	2519.86	1816.44	2231.53	1203.84	1545.48	1996.27	3240.47	2275.06	2091.14	1877.44	2463.06	1291.79	2092.27
CUST_1797_PI426249071	4436.97	2749.5	1789.32	1943.16	3946.78	2831.59	4349.19	2869.59	3551.25	1891.3	1683.82	1668.28	3716.44	2157.88	3881.31	2163.56
CUST_1798_PI426249071	1828.83	1120.04	799.006	849.866	1672.44	1191.05	1814.38	1193.6	1472.97	890.306	751.266	765.494	1616.47	924.634	1690.27	946.484
CUST_1799_PI426249071	3112.75	2217.02	1108.21	1229.65	2387	2183.86	2506.79	1980.78	1940.33	1872.22	1237.83	1285.62	2717.78	2060.21	2449.55	1954.11
CUST_18_PI426249071	155.316	1347.32	1240.29	2211.95	444.375	627.541	348.325	686.419	411.919	1741.63	1636.04	2565.93	555.653	982.438	386.008	1517.59
CUST_180_PI426249071	4436.97	2975.59	4338.66	4542.88	3793.84	3841.78	3359.45	3541.25	3866.59	4324.36	4159.72	4630.38	4068.41	3771.78	2999.36	3286.34
CUST_1800_PI426249071	3383.47	1863.16	1135.67	1229.65	2359.73	2344.62	2717.25	2058.67	2114.56	1962.78	1072.96	1293.86	3052.14	2119.28	2560.45	2047.46
CUST_1801_PI426249071	1263.52	1249.59	1494.47	1578.27	792.778	1676.52	744.47	1932.23	1997.31	2177.26	964.362	1629.75	745.444	1540.66	727.409	1558.13
CUST_1802_PI426249071	964.109	913.141	1167.5	1289.92	623.237	1357.66	577.581	1583.53	1606.27	1722.09	751.266	1348.3	603.406	1270.88	550.875	1204.9
CUST_1803_PI426249071	264.386	434.784	561.028	717.622	729.209	707.925	864.334	880.719	366.863	607.734	877.462	851.175	801.663	919.327	1078.75	917.269
CUST_1804_PI426249071	174.189	226.386	372.925	462.072	456.831	470.202	564.1	553.275	194.393	307.562	485.877	506.741	435.722	506.384	567.794	532.603
CUST_1805_PI426249071	774.253	1049.56	1716.48	974.944	752.328	1083.57	682.953	984.978	855.222	1757.36	881.378	871.425	630.506	906.5	444.925	846.022
CUST_1806_PI426249071	632.209	714.531	1245.44	707.925	547.598	777.231	506.605	696.373	951.714	1553.88	732.792	778.503	645.85	842.928	471.909	762.784
CUST_1807_PI426249071	8415.28	9758.91	7580.19	7449.22	7805.12	8297.12	7126.69	6827.72	12042	11790.3	7430.72	7284.88	8100.47	8048.31	7056.25	7144.81
CUST_1808_PI426249071	5576.48	6619.34	5192.81	5065.83	5100.81	5337.12	4710.62	4420.06	8732.62	8096.44	5114.03	5194.03	5807.52	5335.09	4764	4697.66
CUST_1809_PI426249071	3517.97	2339.33	1475.75	1338.73	1810.27	1749.21	1548	1402.16	5326.56	2947.44	1288.65	1355.12	2065.88	1953.7	1712.27	1818.07
CUST_181_PI426249071	6118.31	4568.31	1838.02	1930.45	3212.22	2940.69	3056.28	2533.46	4992.91	4833.81	2207.34	2043.92	3982.81	3032.41	3240	2983.12
CUST_1810_PI426249071	2918.81	1936.28	1279.97	1165.54	1507.16	1515.67	1384.06	1221.85	3478.59	2025.43	1020.29	1024.27	1528.44	1404.39	1234.84	1316.51
CUST_1811_PI426249071	1056.55	754.144	705.106	414.541	915.8	1013.07	1036.69	985.603	670.225	716.619	452.536	336.538	803.375	954.031	756.48	737.094
CUST_1812_PI426249071	160.477	106.97	80.94	28.6281	159.367	133.743	144.908	116.104	110.666	135.272	81.3969	21.6506	155.132	133.317	120.276	95.4287
CUST_1813_PI426249071	7.63063	7.62437	7.27937	439.762	7.59969	7.4975	16.1269	10.9906	7.23281	7.47312	197.503	378.331	7.61813	7.38438	18.7925	18.0756
CUST_1814_PI426249071	7.99375	6.87563	11.3994	306.408	7.74563	18.1084	12.8537	9.01437	9.92188	11.4663	131.169	243.706	7.64656	7.93125	11.4344	15.2569
CUST_1815_PI426249071	2378.34	13104.4	4132.09	1309.46	3888.81	3470.53	5049.25	7243.06	9125.84	32477.2	3123.47	1166.49	3784.88	6813.19	4920.44	10116.1
CUST_1816_PI426249071	2216.59	13657.1	4571.41	1500.99	4427.56	3761.34	5466.16	7811.59	9723.38	36436.2	3575.47	1418.31	4042.19	7592.78	5526.56	11506
CUST_1817_PI426249071	12737.6	22706.2	33797.2	32581.6	16454.3	22240.3	11193.8	34077.5	23532.8	65049.1	34600.6	47763.4	14901.1	33380	9951.88	48056.9
CUST_1818_PI426249071	9482.94	15792.3	25786.2	24746.9	12704.2	17509.8	8936.55	27206.2	18918.1	49070.6	23938.1	32712.2	11314.3	24583.8	7411.72	36725.9
CUST_1819_PI426249071	7568.41	5374.75	5457.97	4457.98	6337.69	6094.25	8277.59	6505.88	10099	6977.53	4262.19	4061.34	6977.53	7511.81	10473.8	7939.91
CUST_182_PI426249071	4371.97	2614.03	1283.55	1304.5	2187.16	1901.67	2118.14	1578.06	3405.03	3221.53	1572.96	1345.41	2806.28	1847.3	2160.73	1783.8
CUST_1820_PI426249071	1480.36	977.872	1264.36	1006.03	1259.29	1271.88	1706.78	1343.33	2037.05	1424.28	898.364	871.425	1359.05	1445.75	1985.99	1458.3
CUST_1821_PI426249071	45.9053	68.0706	222.218	110.666	131.697	100.78	122.386	71.9025	122.909	165.037	161.162	114.539	107.763	69.41	86.6094	54.8019
CUST_1822_PI426249071	24.165	30.7019	108.276	43.9787	63.4431	50.1538	59.8162	32.3856	68.9062	82.79	59.42	41.5056	53.8419	37.3594	46.4231	24.0006
CUST_1823_PI426249071	312.624	534.266	1075.61	976.484	911.147	799.206	880.719	745.216	644.194	801.798	1303.68	1097.31	812.255	716.539	822.544	637.373
CUST_1824_PI426249071	150.687	220.056	455.406	376.769	357.675	328.325	331.438	303.363	245.992	334.188	548.381	414.878	324.775	278.022	294.701	221.796
CUST_1825_PI426249071	1446.12	4880.05	2563.2	5925.22	612.259	2499.94	522.941	2696.41	2700.44	6907.22	2585.12	6484.31	561.178	3851.09	569.438	5435.41
CUST_1826_PI426249071	627.362	1830.8	1337.86	2985.03	307.562	1294.94	266.896	1361.38	1085.28	2990.41	1254.59	3064.97	264.632	1774.22	249.278	2397.22
CUST_1827_PI426249071	7.00375	6.92656	6.92063	6.8075	6.92312	13.9906	6.87125	6.98187	6.84406	6.9	8.08375	6.8075	8.57625	6.8925	7.70188	7.00656
CUST_1828_PI426249071	9.45688	9.40625	8.29656	7.40188	7.66563	7.84438	8.07344	9.12375	8.01125	8.69562	8.22219	9.05562	7.86156	10.6475	12.6475	16.7094
CUST_1829_PI426249071	24212.2	24796.9	25205.6	23798.1	18888.6	23489.4	19044.1	24796.9	26100.6	23343.1	21211.1	22527.8	17664.5	24354.7	20802.4	25144.1
CUST_183_PI426249071	1564.05	1411.98	1816.44	1883.55	2620.41	2357.98	3377.47	3174.84	2061.66	1830.5	2017.06	2262.46	2893.19	2733.28	3590.19	3354.25
CUST_1830_PI426249071	7144.81	4632.44	8637.59	6619.34	5621.97	7725.34	5594.16	7912.97	9306.25	6418.81	5799.22	6004.78	5916.88	7443.12	6052.16	7184.69
CUST_1831_PI426249071	1237.83	1147.02	1156.33	898.819	769.438	699.913	1011.62	718.028	1095.31	1332.29	893.136	810.422	727.878	548.233	995.138	583.128
CUST_1832_PI426249071	293.707	239.211	293.372	189.85	164.172	148.53	225.049	158.975	234.812	331.784	195.251	150.576	156.794	111.218	191.274	116.547
CUST_1833_PI426249071	3942.05	4860.89	9323.53	12486.6	6907.22	6785.16	7234.81	8046.61	5552.59	7613.12	11349.8	14189.5	7925.94	8060.84	8040	9928.66
CUST_1834_PI426249071	2184.36	2769.75	5534.09	7592.78	4076.88	4018.75	4392.69	4605	3182.53	4677.56	7210.5	8725.59	4890.91	4919.08	4886.62	6088.94
CUST_1835_PI426249071	2678.5	1242.78	442.028	482.028	977.15	955.772	959.362	1183.33	1964.52	1239.28	495.316	511.859	1088.89	1073.66	972.428	1354.52
CUST_1836_PI426249071	2947.44	1184.54	479.591	528.156	1060.07	1097.94	1040.16	1298.78	2074.94	1245.2	516.453	536.263	1146.3	1114.9	992.109	1295.69
CUST_1837_PI426249071	579.694	405.144	272.314	255.489	448.847	465.669	445.203	563.591	592.234	386.434	266.254	261.679	445.403	537.747	541.648	668.825
CUST_1838_PI426249071	390.209	249.323	184.65	166.973	275.68	292.916	274.947	366.669	356.819	226.468	127.855	167.704	263.238	326	303.363	360.022
CUST_1839_PI426249071	35.2269	39.1013	21.91	13.4038	10.9581	10.3925	16.8125	38.9862	32.1681	35.78	29.0144	12.0988	16.2056	15.8806	18.7056	21.2312
CUST_184_PI426249071	5347.06	4499.22	6067.09	6519.16	9201.41	8393.66	11765.4	10860.7	5768.31	4734.53	5552.59	6734.47	8882.72	8116.16	10276.9	9080
CUST_1840_PI426249071	27.5444	30.0975	14.6919	9.80312	19.905	16.47	15.4588	11.9969	17.0487	34.2569	37.9619	10.1325	8.46312	11.8575	18.315	19.3406
CUST_1841_PI426249071	34600.6	49810.9	70186.2	74944.7	26616.2	46861.9	22814.1	27521.2	58669.4	116016	34077.5	71891.6	28850	31085	24135	30641.9
CUST_1842_PI426249071	24746.9	30401.2	48232.5	47625.6	15517.6	28418.8	13063.2	16280.7	37648.4	77813.1	19725.7	49070.6	17664.5	18954.1	14513.3	18695.3
CUST_1843_PI426249071	399.788	398.597	448.105	267.469	482.886	345.254	246.72	224.794	204.722	219.328	424.675	268.022	450.456	383.809	232.939	195.956
CUST_1844_PI426249071	315.056	295.409	345.104	212.062	361.616	305.905	189.731	162.571	164.172	170.121	339.152	225.373	384.503	345.847	184.101	150.964
CUST_1845_PI426249071	19.1944	18.315	67.72	16.9119	46.6856	19.4869	22.33	6.88812	13.4362	19.1944	31.7437	14.0663	45.39	21.9794	18.3894	9.28688
CUST_1846_PI426249071	82.0537	151.857	835.347	360.022	532.866	138.846	306.149	92.9394	121.934	216.267	557.444	353.266	490.556	151.857	312.421	95.9838
CUST_1847_PI426249071	1000.36	690.038	716.011	1436.17	303.506	609.806	127.381	190.591	610.072	1332.29	1006.32	1494.31	289.8	514.947	138.25	201.577
CUST_1848_PI426249071	613.403	460.494	479.113	903.438	195.489	384.197	74.2425	103.416	337.222	782.706	551.791	842.928	163.372	291.503	77.1253	90.8256
CUST_1849_PI426249071	7.48875	7.31813	7.155	21.2312	11.4344	22.0325	7.08469	9.92188	7.13938	7.32688	7.62437	35.0919	8.60625	69.69	6.93	21.9794
CUST_185_PI426249071	281.375	233.483	852.661	918.013	386.434	593.663	446.331	656.816	860.934	859.297	412.106	914.531	371.931	447.05	410.859	451.531
CUST_1850_PI426249071	7.53562	7.70844	7.23281	20.4706	8.26562	20.3562	7.16281	10.6475	7.16375	9.6125	8.205	32.7437	7.37812	75.77	7.57937	20.1481
CUST_1851_PI426249071	188.959	193.964	305.905	311.178	313.872	266.254	427.872	286.029	258.392	514.116	505.553	300.176	305.817	287.898	534.266	387.941
CUST_1852_PI426249071	282.351	299.019	421.559	426.744	511.15	435.231	581.775	415.395	357.905	679.469	571.087	375.456	475.594	416.547	631.591	463.103
CUST_1853_PI426249071	3636.88	2669.55	5100.81	3510.31	5293.47	4719.06	5562.25	4225.09	1996.27	1445.03	4132.09	3343.88	5360.62	4392.69	5644.84	3172.34
CUST_1854_PI426249071	5267.09	3392.22	7828.58	5387	7592.78	6714.22	8297.12	5749.97	2954.34	2053.69	5597.25	4978.34	8116.16	6390.53	7992.31	4896.88
CUST_1855_PI426249071	618.403	472.009	754.438	587.058	1037.04	668.462	1023.98	626.806	755.744	905.906	799.006	674.189	1140.94	685.188	999.4	686.222
CUST_1856_PI426249071	1693.59	1327.81	1944.27	1534.89	2987.44	1877.19	2972.81	1756.48	1860.09	2003.52	1703.63	1548.8	2764.91	1680.88	2497.54	1622.94
CUST_1857_PI426249071	753.759	898.886	1022.4	1325.84	1043.82	1071	1045.58	1095.47	1144.22	1432.17	1348.55	1470.9	1208.36	1258.54	1044.89	1181.01
CUST_1858_PI426249071	380.772	442.75	540.416	679.309	487.578	511.939	484.122	532.603	554.636	775.841	677.053	759.153	589.513	590.467	503.95	521.756
CUST_1859_PI426249071	1969.64	1834.46	2156.05	1803.85	2517.62	1857.8	2631.19	1457.3	2103.31	2309.14	2926.22	1665.25	2079.27	1394.25	2230.93	1093.42
CUST_186_PI426249071	337.609	340.762	1068.09	1180.21	505.972	729.725	596.778	814.166	992.483	1045.72	558.834	1150.98	449.984	549.991	546.981	571.087
CUST_1860_PI426249071	722.953	530.766	910.409	781.519	920.431	836.103	961.394	679.6	875.652	1073.88	1101.8	708.831	802.65	625.919	760.434	504.447
CUST_1861_PI426249071	8214.28	5871.97	5823.56	5850.84	6771.62	6761.44	7005.41	6728.41	8142.78	5293.47	5772.25	5372.03	6869.66	7212.47	7769.62	6457.22
CUST_1862_PI426249071	10641.7	7086.66	6930.41	6882.69	8012.25	8239.91	8355.44	7798.66	9436.5	5903.91	6396.09	6174.75	7478.14	8232.47	8819.03	7153.19
CUST_1863_PI426249071	1123.02	798.513	822.544	682.144	1627.8	1692.98	1061.74	1258.54	851.295	777.88	609.65	693.858	1448.32	1512.03	933.487	1237.62
CUST_1864_PI426249071	658.744	471.284	511.15	416.942	897.575	933.931	613.178	698.027	530.575	508.938	374.141	444.216	870.155	913.141	573.203	757.866
CUST_1865_PI426249071	3050.47	1795.49	1033.72	719.495	1800.32	1391.19	1223.8	908.341	2032.06	1464.24	824.116	646.047	1650.38	1353.56	1226.23	1028.91
CUST_1866_PI426249071	1283.69	699.02	525.422	322.997	790.709	609.372	521.112	398	939.159	682.675	414.75	276.359	688.344	587.153	568.844	424.038
CUST_1867_PI426249071	4715.41	4000.28	2735.48	1754.17	4410.41	3981.12	5842.19	4917.72	1916.32	710.73	2011.11	1632.11	4083.42	3815.38	5637.84	3730.31
CUST_1868_PI426249071	1342.53	1090.51	836.688	553.481	1296.58	1136.29	1735.7	1433.08	646.6	271.836	734.853	588.062	1367.84	1227.75	1913.67	1171.08
CUST_1869_PI426249071	1988.03	2599.07	1182.36	1120.93	2306.03	2965.72	1539.04	1586.4	1474.78	1711.3	1071.37	1002.61	2789.44	2911.08	1458.57	1517.59
CUST_187_PI426249071	1840.5	1795.49	2382.27	3302.22	2431.15	3592.06	2986	4300.94	1755.02	3019.83	2324.99	2861.11	1991.55	2830.25	2552.69	3699.58
CUST_1870_PI426249071	2523.16	2953.47	1321.73	1252.96	2613.01	3345.28	1824.16	1880.47	2021.41	2041.44	1081.35	1174.8	3223.25	3398.81	1746.92	1835.98
CUST_1871_PI426249071	1144.22	1243.89	1000.79	921.775	1068.42	990.478	954.65	848.362	1466	1359.49	829.337	937.366	1069.09	924.634	927.163	855.019
CUST_1872_PI426249071	1871.64	1886.58	1575.91	1416.62	1784.59	1649.18	1601.79	1435.95	2071.38	1735.45	1101.58	1277.84	1516.14	1402.39	1318.65	1196.74
CUST_1873_PI426249071	863.331	1916.32	1544.99	1522.3	957.962	1654.66	1380.08	2778.78	879.944	1445.03	1870.79	1570.95	872.169	2129.06	1382.73	3096.28
CUST_1874_PI426249071	822.138	1777.25	1451.77	1409.09	943.138	1596.34	1369.91	2670.88	825.259	1305.55	1678.82	1500.42	807.928	2016.91	1327.53	2898.28
CUST_1875_PI426249071	1176.44	956.283	1120.93	1063.27	1413.12	1078.75	1474.43	1119	1467.46	1229.2	1097.99	1103.38	1277.5	748.047	1145.9	876.253
CUST_1876_PI426249071	1524.98	1172.69	1597.59	1460.34	2030.41	1508.73	2147.81	1499.8	2196.8	1564.82	1406.34	1562.31	1833.91	1125.08	1587.84	1245.89
CUST_1877_PI426249071	31.5503	15.0862	44.7131	12.7019	22.8863	35.34	31.9962	33.505	36.9931	43.8006	22.3769	13.8238	20.9119	21.6506	22.33	26.1788
CUST_1878_PI426249071	9.04594	11.8866	9.68	7.38844	8.50281	7.68406	7.87063	13.4962	8.1275	8.38063	7.65562	7.2825	7.7625	7.6275	8.04813	7.95312
CUST_1879_PI426249071	1846.13	2905.73	3334.61	3585.5	2578.62	1618.48	2889.78	1461.72	2421.38	4961.62	2995.44	3215.55	2237.62	1169.29	2357.98	1159.7
CUST_188_PI426249071	1308.62	1146.68	1759.31	2131.59	1777.98	2158.54	2143.94	2527.17	1261.91	1985.99	1531.59	1996.84	1579.27	1679.1	1901.92	2072.88
CUST_1880_PI426249071	1387.1	1644.3	2420.75	2398.26	1814.2	1071	2089.19	961.394	2266.42	3603.16	1929.63	2444.05	1875.15	921.775	2110.28	868.722
CUST_1881_PI426249071	1750.34	1208.93	1774.88	1510.23	921.775	1133.32	937.922	1101.58	2181.97	2081.92	1115.13	1412.31	928.763	1129.21	1113.64	1081.16
CUST_1882_PI426249071	9250.38	6594.19	7895.88	7755.28	4701.22	5793.78	5107.97	5741.84	11259	11386.4	6125.09	7805.12	5508	6127.25	6149.69	6286.88
CUST_1883_PI426249071	546.234	554.547	1264.36	1477.42	1192.38	1311.08	1134.21	1317.34	1177.94	936.322	1182.36	1649.18	1158.05	1159.28	1121.96	1189.24
CUST_1884_PI426249071	244.162	230.042	650.575	715.252	549.159	618.269	503.328	583.128	537.747	416.255	550.209	763.794	469.238	499.847	464.431	459.272
CUST_1885_PI426249071	4755.59	2921.81	4009.94	4225.09	4662.16	4697.66	3444.62	3704.88	7054.12	7585.03	4044.19	4323.44	3966.25	4042.19	2894.84	3521.56
CUST_1886_PI426249071	2483.5	1524.32	2220.03	2223.73	2677.95	2678.5	1988.46	1935.62	4049.03	4380	2233.03	2233.03	2561.62	2167.67	1714.03	1804.45
CUST_1887_PI426249071	833.828	497.353	841.925	728.833	735.65	833.761	556.716	935.906	1181.62	641.284	730.525	696.373	593.422	765.75	466.4	786.322
CUST_1888_PI426249071	7831.38	5738.72	6577.88	6936.22	6145.19	7793.75	5925.22	8637.59	7452.06	4818.75	5912.41	6464.25	5330.59	6409.19	4784.25	7234.81
CUST_1889_PI426249071	969.487	948.278	2415.54	2468.66	2084.12	1943.89	2049.44	1652.26	1355.12	1983.7	3042.91	3286.34	2380.78	1718.49	2347.95	1589.62
CUST_189_PI426249071	489.698	509.825	901.944	1130.39	720.447	1003.23	666.083	987.347	696.373	821.275	828.717	1137.33	601.622	792.778	563.591	787.441
CUST_1890_PI426249071	1399.7	1405.26	3631.36	3929.16	3135.22	2922.34	3074.53	2479.12	1762.34	2408.58	3634.88	4590.06	3107.72	2407.76	3167.25	2036.84
CUST_1891_PI426249071	6930.41	3413.73	4305.03	4528.38	7695	6594.19	7184.69	6114.09	5693.53	1828.09	4399.28	4359	8318.47	6531.41	7126.69	4758.84
CUST_1892_PI426249071	6263.53	2835.48	3843	3929.16	6882.69	5903.91	6304.77	5466.16	4936.5	1495.84	3502.09	3715.33	7005.41	5457.97	5985.72	3714.22
CUST_1893_PI426249071	261.294	506.834	2318.97	4267	1599.14	2019.44	1615.47	1555.91	1170.6	1300.75	3167.25	4032.44	1713.59	1987.25	2066.53	1529.56
CUST_1894_PI426249071	745.567	1657.52	6154.47	11051.1	4388.16	5137.5	4734.53	3951.59	2991.47	3517.97	7955.44	9843.88	4471.41	4867.72	5570.72	3967.69
CUST_1895_PI426249071	3984.88	3249.25	3774.19	3187.16	2963.52	3034.59	2976.34	3040.84	4927.34	4724.19	2653.5	2714.11	2785.59	2613.52	2963.03	2587.33
CUST_1896_PI426249071	3624.12	2675.75	3343.88	2789.44	2659.95	2767.66	2681.56	2643.03	5652.75	4968.75	2644.3	3085.38	2991.47	2865.53	3199.81	2781.69
CUST_1897_PI426249071	20568.1	9869.38	9470.25	6814.34	6761.44	8399.75	6396.09	10761.4	14909.1	6149.69	5470.42	6719.5	6370.47	8653.75	5778.28	8393.66
CUST_1898_PI426249071	13352.5	5422.22	6179.62	4313.84	4533.44	5678.97	4323.44	7349	8695.42	3499.78	3278	3999.34	3874	5223.62	3427.53	5337.12
CUST_1899_PI426249071	1032.63	1291.79	2427.55	2298.95	2387	2048.73	2065.44	1920.25	1537.98	1757.36	2502.84	2607.12	2199.08	1938.69	1875.02	1859.26
CUST_19_PI426249071	5506.84	5936.06	10761.4	6557.31	8378.75	11499	8748.47	18369.3	6925.12	16497.3	6026.34	7838.81	7374.69	17630.2	7463.19	24135
CUST_190_PI426249071	496.753	476.931	888.058	1101.96	718.028	1002.27	680.706	976.981	751.395	793.119	812.728	1147.02	621.047	863.212	603.916	761.706
CUST_1900_PI426249071	732.792	925.509	1751.8	1625.66	1653.86	1438.98	1425.73	1304.9	943.466	1146.49	1821.06	1581.33	1469.59	1236.64	1102.74	1165.67
CUST_1901_PI426249071	2094.34	2277.14	3809.44	3542.59	3549.28	2795	3275	2103.58	2920.47	2902.22	2694.48	3617.31	4124.81	2769.75	3445.59	2410.03
CUST_1902_PI426249071	2240.98	2390.82	4229.75	3693.31	3932.19	2970.97	3596.31	2209.12	3078.95	2870.72	2922.34	3719.44	4418.47	2778.78	3554.81	2329.2
CUST_1903_PI426249071	1291.59	1408.29	2166.94	2285.98	1867.23	2094.34	2213.12	1978.7	1039.25	1024.79	1313.28	2258.88	1755.61	1571.28	2151.14	1496.25
CUST_1904_PI426249071	1002.61	964.581	1824.92	1853.21	1450.74	1843.56	1741.17	1737.5	939.159	945.522	944.95	1893.84	1406.34	1556.75	1725.58	1461.08
CUST_1905_PI426249071	2390.82	2815.12	4513.88	4881.94	3257.69	3566.62	2822.73	3350.78	4284.5	5326.56	5340.53	5889.94	3429.97	4159.72	3706.5	3886.88
CUST_1906_PI426249071	2602.8	2843.28	4957.47	5280.53	3489.75	4022.84	3084.5	3570.81	4338.66	5167.19	4678.48	5819.59	3410.62	3932.19	3558.47	3440.34
CUST_1907_PI426249071	7504.05	4944.47	3914.88	4413.69	8116.16	7329.19	8012.25	6401.44	3112.31	1864.41	5451.31	4525.31	8060.84	6602.09	7964.25	5055.22
CUST_1908_PI426249071	5425.59	3507.66	2822.73	3130.53	5734.28	5296.53	5862.56	4724.19	2307.5	1434.58	4134.91	3339.97	5958.19	4808.44	5910.02	3730.31
CUST_1909_PI426249071	2289.49	2095.98	1635.47	1688.88	3046.16	2603.69	2674.02	1986.75	3315.25	3987.72	2867.22	1886.27	2970.97	2511.31	2855.06	2008.05
CUST_191_PI426249071	2692.19	2779.69	2060.21	1705.19	3962.16	2888.78	4183.83	2722.09	1285.2	1564.82	2324.99	1865.09	3630.25	2828.44	3909.38	2413.59
CUST_1910_PI426249071	1982.36	1684.57	1352.33	1373.83	2581.06	2235.62	2216.17	1596.34	2324.99	2772.19	2017.81	1278.78	2119.91	1671.56	1950.8	1228.28
CUST_1911_PI426249071	65.9256	78.2581	312.244	213.912	141.159	110.393	166.092	133.673	83.0056	145.113	248.422	284.624	157.419	103.592	174.797	131.697
CUST_1912_PI426249071	95.5191	125.268	519.9	356.128	230.194	174.584	258.392	233.791	116.454	211.495	345.254	322.997	203.581	125.071	213.212	156.601
CUST_1913_PI426249071	956.862	1316.51	974.383	1127.33	1048.81	966.191	1151.88	981.65	894.747	1078.24	1167.94	1150.38	1128.89	801.131	1028.04	837.197
CUST_1914_PI426249071	2309.42	2819.22	2173.94	2487.01	2490.31	2231.53	2767.66	2183.44	1948.34	2071.16	2078.43	2314.94	2499.94	1618.94	2236.3	1714.85
CUST_1915_PI426249071	1503.55	1059.14	1594.44	1387.6	1917.69	1942.62	2062.05	1573.55	914.531	891.625	1410.53	1390.81	2141.99	1609.06	1749.21	1252.54
CUST_1916_PI426249071	1404.39	913.141	1562.51	1352.05	1876.17	1953.7	2030.89	1534.54	951.714	857.627	1241.59	1363.83	2202.08	1631.86	1749.21	1214.33
CUST_1917_PI426249071	996.053	1387.47	1763.27	1728.37	2583.14	1403.41	2464.91	1243.36	538.575	723.8	2237.62	1786.69	2000.7	1194.63	2189.62	1116.03
CUST_1918_PI426249071	862.575	1504.53	1838.02	1797.51	2716.72	1450.12	2626.59	1281.89	449.644	677.475	2322.21	1736.61	1742.84	1041.12	1945.51	1088.29
CUST_1919_PI426249071	1230.26	722.953	359.569	563.733	853.484	758.188	708.575	816.103	1133	949.612	537.884	555.459	698.234	647.167	675.281	752.052
CUST_192_PI426249071	2538.4	2330.72	1951.92	1616.24	3729.16	2758.31	3969.88	2581.06	1262.55	1398.73	2073.11	1661.34	3561.84	2613.52	3675.78	2260.05
CUST_1920_PI426249071	1286.03	736.325	383.328	578.927	862.575	786.189	737.591	829.831	1190	1002.77	548.381	586.047	744.15	685.472	698.234	794.247
CUST_1921_PI426249071	17960.6	12248	12421.5	8653.75	11600.2	14303.1	11765.4	23030.3	21517.2	14860.3	7762.47	8177.94	12406.7	18051.4	12390.8	23343.1
CUST_1922_PI426249071	9879.25	5690.34	6018.5	4137.91	5930.38	7086.66	5508	11267.4	11479.2	6594.19	3616.3	3891.97	5778.28	8774.56	5922.81	10935.4
CUST_1923_PI426249071	2301.86	2869.19	1191.99	990.75	2016.91	1787.39	2694.25	2092.52	596.611	461.825	1050.48	1055.32	2337.58	1580.81	2466.05	1617.23
CUST_1924_PI426249071	7511.81	7234.81	2455.8	2304.41	4771.53	4194.81	5586.41	5372.03	1454.55	967.694	2148.56	2143.94	4294.22	3934.78	5307	3979.5
CUST_1925_PI426249071	14839.8	20000.4	10495	13850.5	18589.7	22814.1	17909.6	11608.7	17603.3	12248	11162.5	12398.7	17322	17414.8	19422.7	9535.94
CUST_1926_PI426249071	3875.66	4998.56	2909.09	3653.84	4802.39	5293.47	4890.91	3287.75	5242.78	3730.31	3107.27	3603.16	4464.25	4418.47	5330.59	2724.12
CUST_1927_PI426249071	4164	3507.66	4154.09	4150.84	4000.28	3021.11	4755.59	4430.59	4907.77	3836.66	3884.78	4269.69	4744.75	3301.47	5534.09	4259.47
CUST_1928_PI426249071	2874.88	2310.8	2946.41	2912.3	2776.98	2209.61	3398.81	3212.22	3020.5	2535.09	2608.12	2731.75	3079.97	2190.83	3689.72	2823.73
CUST_1929_PI426249071	8725.59	6418.81	10037.1	6869.66	15834.6	12308.3	15986.1	10603.5	7467.12	4623.03	8602.41	6297.88	15824.6	10586.6	14303.1	8682.28
CUST_193_PI426249071	29753.1	25584.1	22310	11759.3	30136.9	25584.1	30136.9	21295.3	32477.2	40058.1	18530.6	9747.84	32712.2	25308.1	34485.6	23798.1
CUST_1930_PI426249071	8738.81	6260.88	9436.5	6598.09	15763.4	12600.2	16665.6	10578.9	7406.88	4526.84	9188.06	6331.98	17414.8	10668.1	14694.2	8932.94
CUST_1931_PI426249071	1353.93	1054.32	2818.73	911.147	3894.88	1059.8	4939	1344.87	1557.59	1006.16	3880.03	859.691	3440.91	962.597	3076.3	1226.02
CUST_1932_PI426249071	1400.75	1042.9	2915.38	959.647	4185.58	1109.39	5207.44	1398.09	1540.35	1084.6	4100.31	1020.87	3823.41	1078.58	3456.73	1407.22
CUST_1933_PI426249071	1505.29	1065.64	2146.44	1943.16	1010.55	1171.79	1108.46	1801.23	1668.93	1892.73	1151.96	1867.56	999.4	1399.12	1169.42	1717.47
CUST_1934_PI426249071	688.344	467.122	1018.07	991.759	446.331	536.994	478.359	824.116	802.931	922.995	549.5	990.478	436.969	661.466	522.278	781.519
CUST_1935_PI426249071	5360.62	6302.03	5369.44	6589.34	2329.2	7685.12	1439.29	8796.69	6985.72	15844.7	4997.09	8096.44	2612.72	9250.38	1392.85	11306.3
CUST_1936_PI426249071	5000.06	5834.5	5245.91	6199.81	2170.98	7585.03	1408	8436.66	6215.31	13303.1	3981.12	6985.72	2266.83	8819.03	1203.98	10057.9
CUST_1937_PI426249071	4183.03	4804.94	2306.86	1849.16	7399.69	5185.03	6208.12	5284.09	4342.25	3982.81	2444.21	1799.11	7500.66	5636.02	6083.06	5479.62
CUST_1938_PI426249071	2243.13	2531.38	1288.65	1053.96	4013.31	2807.95	3470.53	2770.47	2375.98	2233.03	1353.84	1036.58	4092.33	3108.3	3253.03	2991.78
CUST_1939_PI426249071	2641.31	1700.12	1022.83	1229.65	1800.32	1612.48	1410.86	1292.59	3096.28	2038.22	836.562	1156.45	1819.92	1539.45	1349.91	1366.72
CUST_194_PI426249071	17509.8	16356.7	12328.6	6505.88	14560.6	13584.8	14987	12390.8	15756.1	15763.4	8318.47	4899.84	15282.6	13202.9	16466.7	12369.3
CUST_1940_PI426249071	2240.98	1382.21	873.206	996.8	1510.7	1371.4	1165.87	1105.1	2704.62	1817.83	701.222	926.538	1558.45	1270.88	1092.44	1068.09
CUST_1941_PI426249071	4883.16	4191.84	9344.5	5619.42	4872.62	11955.6	7037.12	21211.1	2332.48	1844.42	1853.4	4300.94	4677.56	11701.1	5624.69	22759.7
CUST_1942_PI426249071	4238.62	3464.41	8194.03	5019.59	4406.88	10929.9	6415.41	19503.4	1973.55	1574.74	1695.48	3628	4098.59	10416.4	4836.25	20504.4
CUST_1943_PI426249071	1432.17	1313.99	1317.89	1498.89	2113.7	2554.53	1661.02	2052.67	1783.28	1640.59	1080.47	1307.47	1749.77	2072.88	1380.08	1496.25
CUST_1944_PI426249071	732.792	707.925	740.781	836.562	1063.37	1330.49	857.459	1054.96	905.078	914.531	591.159	708.166	881.68	1055.88	665.947	796.888
CUST_1945_PI426249071	383.022	553.275	755.056	598.709	1385.44	830.934	3097.03	1193.6	592.928	534.266	591.859	534.266	1134.21	619.697	2460.77	756.841
CUST_1946_PI426249071	563.328	783.642	1033.28	875.025	2058.92	1267.28	4556.22	1783.8	897.484	670.775	770.767	769.059	1673.86	902.558	3552.06	1173.81
CUST_1947_PI426249071	263.238	184.537	518.222	406.913	351.812	329.759	327.134	323.903	296.904	301.442	436.423	501.291	284.744	284.414	281.375	273.166
CUST_1948_PI426249071	536.469	398.597	987.837	801.934	746.216	677.053	715.837	702.084	564.25	492.481	690.631	854.816	493.069	506.384	518.222	478.6
CUST_1949_PI426249071	7895.88	3858.17	5185.03	4183.83	7955.44	7626.66	7868.97	7480.72	6012.03	2443.89	4032.44	4184.62	8282.44	7580.19	7342.91	6243.06
CUST_195_PI426249071	1620.17	1374.74	780.019	589.806	1556.48	1253.11	1474.43	1506.81	1657.72	1549.8	789.133	556.397	1386.66	1308.62	1659.55	1576.2
CUST_1950_PI426249071	4587.81	2006.81	3030.81	2298.95	4556.22	4267.81	4563.38	4178.12	3896.5	1539.74	2273.32	2373.81	4896.88	4338.66	4267.81	3624.12
CUST_1951_PI426249071	166.092	135.592	344.712	452.659	254.556	338.919	273.237	437.819	235.448	291.208	305.905	459.444	246.968	283.274	266.636	315.056
CUST_1952_PI426249071	71.0563	45.6781	128.034	157.946	82.2481	125.353	87.1581	143.666	85.1028	109.012	94.1681	170.121	71.4225	89.9706	88.9831	91.4594
CUST_1953_PI426249071	2339.33	2032.52	1579.27	2684.56	2484.14	2618.59	2615.3	3779.09	887.094	1222.28	2694.48	2637.84	1958.84	2453.25	2217.64	3677
CUST_1954_PI426249071	1608.51	1293.18	1067.4	1792.33	1580.81	1769.47	1779.36	2474.78	626.638	859.864	1689.49	1846.27	1332.29	1662.94	1491.24	2433.08
CUST_1955_PI426249071	577.241	466.659	2641.31	1632.69	1635.76	1348.96	1923.41	1265.14	940.75	909.022	2468.66	1816.09	1338.04	789.691	1290.45	621.047
CUST_1956_PI426249071	783.144	613.706	3362.34	2111.84	2107.84	1785.14	2521.62	1680.88	1196.74	1172.69	3220.84	2293.62	1749.77	1069.38	1758.91	815.967
CUST_1957_PI426249071	2075.69	1759.92	2054.72	1299.87	2805.56	2493.42	3094.91	1982.36	3358.75	3156.5	1935.62	1269.23	3671.53	2356.31	3151.34	2156.88
CUST_1958_PI426249071	802.65	640.625	923.119	563.733	1141.8	1053.4	1300.63	850.819	1333.23	1321.35	739.781	511.15	1408.69	882.622	1163.15	752.452
CUST_1959_PI426249071	2343.94	2687.78	2139.23	1639.72	3976.83	4068.41	3298.33	2966.03	1682.9	2067.45	1766.17	1557.81	4172.22	3745.31	3135.22	2591.58
CUST_196_PI426249071	1129.39	621.994	642.253	377.884	1018.07	687.328	1072.96	652.788	1147.67	918.602	442.028	342.091	1120.93	620.666	1063.27	579.472
CUST_1960_PI426249071	682.675	759.422	773.759	579.472	1345.14	1323.89	1076.66	963.716	550.1	814.78	685.763	569.438	1506.09	1258.54	1027.19	833.761
CUST_1961_PI426249071	3273.22	1568.59	2088.22	1822.11	2668.09	2073.74	4241.73	3429.31	1787.39	1037.58	1593.35	1741.53	2256.18	1726.86	3420.12	2552.31
CUST_1962_PI426249071	1776.44	784.178	1101.2	947.112	1301.76	1032.47	2199.08	1674.64	953.38	616.028	866.48	919.128	1236.1	855.541	1725.58	1268.92
CUST_1963_PI426249071	1188.25	1252.54	943.65	996.8	1296.58	1082.2	2062.05	1687.32	449.93	990.93	1245.44	981.65	1142.28	996.503	1875.02	1492.51
CUST_1964_PI426249071	218.643	205.314	189.613	205.314	224.1	188.959	329.372	273.601	80.94	209.625	246.269	196.88	185.351	158.761	300.409	252.719
CUST_1965_PI426249071	2427.55	1744.88	3366.25	5296.53	3673.38	5411.41	3125.31	4906.44	2369.8	2589.44	2748.16	5055.22	3305	4322.67	2613.52	3379
CUST_1966_PI426249071	2507.84	1897.61	3524.98	5456.72	3992.03	5730.94	3440.91	5114.03	2568.72	2620.41	2766.94	5621.97	3459.75	4806	2860.41	3788.88
CUST_1967_PI426249071	2033.18	4752.56	2975.59	3872.41	2022.92	1881.02	2138.18	1954.52	2828.17	3587.28	4309.84	4117.53	2360.53	1957.45	2738.02	2273.63
CUST_1968_PI426249071	1512.78	3213.62	2176.78	2743.45	1438.34	1343.77	1489.42	1438.81	1938.44	2397.74	2755.19	2756.81	1485.34	1325.84	1818.78	1486.37
CUST_1969_PI426249071	653.419	1099.36	1827.02	1938.44	1687.62	1589.62	1929.63	1815.91	1078.75	2165.37	2563.66	2421.38	1976.14	2012.2	2479.67	2134.61
CUST_197_PI426249071	804.913	969.159	947.678	860.698	603.163	1071	646.18	2756.03	1335.63	2287.62	538.575	698.913	582.961	1370.88	603.406	2548.58
CUST_1970_PI426249071	689.984	1063.09	1892.73	1996.27	1716.98	1698.67	2028.23	1868.15	959.362	1700.46	2043.92	2056.45	1652.26	1810.48	2168.72	1688.88
CUST_1971_PI426249071	1451.45	1121.96	751.888	883.156	1064.53	1253.11	985.603	1150.82	1515.67	1623.61	1059.14	1020.17	1146.3	1341.1	902.194	1111.19
CUST_1972_PI426249071	3440.62	2631.19	1656.42	2101.34	2576.81	3015.25	2433.72	2770.47	2940.05	3064.97	1880.47	1895.59	2400.69	2619.81	1810.27	2360.91
CUST_1973_PI426249071	1454.23	1742.84	2925.41	4009.94	557.597	3250.38	386.008	4851.22	2780.41	3884.78	1906.01	4277.94	557.291	5420.75	391.038	8669.78
CUST_1974_PI426249071	1380.08	1519.03	2704.22	3637.94	535.556	3212.22	353.919	4556.22	2468.66	3542.59	1789.07	3736.06	513.159	4827.78	325.492	8012.25
CUST_1975_PI426249071	51625.3	51373.8	65890.3	81842.5	6083.06	71891.6	4582.06	76695	60820.3	65270.3	6670.97	80451.2	6462.28	84433.4	5388.81	95975
CUST_1976_PI426249071	59680	54260.6	69795.6	93164.1	6026.34	83770.3	4824.41	86590.3	71891.6	63845.9	6013.5	90259.1	6448.91	96684.4	5463.38	102547
CUST_1977_PI426249071	77.3794	218.298	422.837	842.381	817.538	622.587	898.688	723.491	106.549	219.846	1201.61	935.409	767.097	719.05	998.994	562.519
CUST_1978_PI426249071	94.595	298.356	531.003	1077.4	1008.3	792.216	1159.08	934.15	127.855	250.545	1401.41	1094.53	916.612	817.744	1144.54	657.191
CUST_1979_PI426249071	8718	7673.75	13145.5	19326.2	25653.1	12504	20078.2	8738.81	12876.5	5840.11	35565.3	22197.5	27271.6	10967	20607.5	6318.36
CUST_198_PI426249071	585.359	628.566	748.047	645.325	434.591	772.603	449.406	2060.39	1058.12	1749.59	418.413	561.178	443.872	1036.69	422.837	2070.95
CUST_1980_PI426249071	4657.95	4447.38	6876.72	10782.8	14332.1	6898.66	11076.2	4747.06	6887.31	2978.28	16696.8	12073.9	14494.4	6088.94	11349.8	3135.22
CUST_1981_PI426249071	19871.2	23674.1	62394.4	31938.1	58902.5	39260	45015.9	27271.6	14987	13104.4	69487.5	27938.6	64332.5	35944.4	52235.6	23568.8
CUST_1982_PI426249071	17548.6	22881.6	63845.9	31296.6	59680	40922.8	45855.3	26472.5	14155.9	11660.5	63522.8	27271.6	63054.8	35241.6	51625.3	21604.7
CUST_1983_PI426249071	257.17	1241.59	911.737	2373.81	1357.33	1973.55	1442.2	1219.45	561.388	1309.25	1411.03	2452.89	1307.67	2601.64	1736.28	2018.39
CUST_1984_PI426249071	198.097	901.575	696.25	1742.84	970.672	1458.3	1046.02	855.381	428.256	1017.12	1039.44	1816.09	1026.45	1936.28	1266.9	1489.42
CUST_1985_PI426249071	9262	33092.5	51625.3	94062.2	52848.1	102547	40719.7	92433.4	14205.6	19871.2	60820.3	91540	47325.9	98949.1	37648.4	81209.4
CUST_1986_PI426249071	2176.12	9809.34	11977.7	25470.6	13196.8	29099.1	10562.4	24651.9	3489.75	5001.56	15824.6	26354.8	13352.5	26616.2	10099	22706.2
CUST_1987_PI426249071	829.122	2097.35	2415.54	5175.84	1917.69	4134.91	3213.62	5723.34	743.519	1128.89	2852.22	5783.67	1780.55	4038.75	3112.31	5008.22
CUST_1988_PI426249071	590.237	1492.75	1572.66	3425.89	1345.69	2913.09	2188.31	3858.91	479.591	789.328	1897.19	3891.97	1146.3	2759.84	2118.14	3146.92
CUST_1989_PI426249071	1440.8	7324.62	13183.1	19391.4	7349	18530.6	8551.41	16621.1	2001.05	2833	10357.7	18783.8	6672.77	18999.4	8985.69	17372
CUST_199_PI426249071	1541.7	1027.35	582.794	1865.09	1321.35	1093.85	1222.51	1562.7	1454.55	564.25	866.48	1355.12	1262.31	1327.81	1337.86	1771.62
CUST_1990_PI426249071	797.178	3797.91	9038.56	13523.8	4883.16	13545.5	5784.53	12042	1264.99	1679.81	5644.84	11349.8	4154.09	11167.4	4923.38	10797.2
CUST_1991_PI426249071	1632.69	1729.53	1018.77	1608.51	2683.78	1788.72	2986	1851.95	820.581	844.184	1250.23	1553.46	2732.25	1837.09	2999.36	2103.58
CUST_1992_PI426249071	697.819	625.55	466.128	701.612	1061.35	725.203	1197.57	680.138	372.566	420.103	615.081	696.373	1303.68	755.591	1209.22	830.122
CUST_1993_PI426249071	1191.99	851.541	624.519	511.859	1483.19	888.428	1578.27	564.484	532.866	329.722	716.619	559.906	1290.88	623.106	1517.37	520.844
CUST_1994_PI426249071	2181.24	1485.23	1004.16	822.925	2707.38	1680.88	2924.42	1002.27	814.647	451.659	951.475	766.737	2087.81	957.795	2330.27	786.944
CUST_1995_PI426249071	7459.03	4229.75	5759.06	4968.75	6016	4737.34	5347.06	4278.84	7392.25	5782.81	4556.22	4424.25	6598.09	4497.5	5298.16	4046.41
CUST_1996_PI426249071	1861.87	1154.51	1598.47	1471.89	1728.22	1406.59	1558.45	1260.23	1833.91	1458.03	1335.8	1355.12	1702.75	1293.65	1429.52	1111.45
CUST_1997_PI426249071	25065	23798.1	31600.6	24354.7	31296.6	28625.6	24212.2	24047.8	25740	29292.2	41896.2	24135	27893.1	28797.5	22573.4	26049.4
CUST_1998_PI426249071	22706.2	21295.3	26271.6	19616.2	25786.2	22573.4	20998.8	18936.1	21673	23445.9	33202.8	19662.5	24047.8	23876.2	18500	21974.4
CUST_1999_PI426249071	65270.3	67389.7	38170.3	34600.6	53995.6	49070.6	51373.8	49070.6	55032.2	43884.7	26616.2	34647	49954.7	46389.1	48056.9	44041.9
CUST_2_PI426249071	237.289	183.542	145.384	128.913	103.039	84.0869	95.2669	70.5425	138.634	213.28	166.146	130.808	118.698	95.2669	98.0613	82.79
CUST_20_PI426249071	4803.88	5360.62	9125.84	5442.09	7177.19	9869.38	7777.03	15844.7	5827.66	14059.8	5191.42	6387.69	6577.88	14542.6	6266.19	19247
CUST_200_PI426249071	804.441	494.831	340.922	1179.95	665.112	570.791	651.925	800.977	877.347	353.402	511.016	856.377	655.617	673.489	718.809	861.244
CUST_2000_PI426249071	69990.9	62142.2	33380	30894.7	48737.5	47032.5	49070.6	47625.6	58390.3	43021.9	24430.3	31846.6	50456.6	46389.1	47325.9	42839.4
CUST_2001_PI426249071	72326.6	49608.8	24047.8	26100.6	24135	21851.6	27984.1	37457	62394.4	39144.4	25235.9	29604.7	23798.1	25584.1	29491.9	44683.4
CUST_2002_PI426249071	43021.9	25205.6	12255.3	12543.6	11675.2	10535.8	13130.3	17509.8	28723.8	15502.7	12212.4	12888.9	10978.6	10740.2	13240	18574.5
CUST_2003_PI426249071	4533.44	4261.19	4688.94	6409.19	3198.34	5036	3625.75	10381.4	3049.5	5036	6110.31	7031.47	3676.39	7895.88	3362.34	11012.9
CUST_2004_PI426249071	2602.8	2371.17	2763.97	3751.44	1807.24	2900.75	2036.64	6032.34	1582.2	2626	3036.78	3698.81	1905.05	4057.17	1746.92	5930.38
CUST_2005_PI426249071	17.0487	20.4094	26.6775	16.5156	18.315	13.5894	19.1006	28.0787	27.9844	22.0325	24.6031	37.4228	18.0756	18.3894	23.3287	29.7688
CUST_2006_PI426249071	26.0594	14.3625	20.7025	15.1531	17.1325	14.2369	17.8956	22.33	19.6588	21.0113	22.1356	11.9488	13.8775	13.1913	15.2319	13.2238
CUST_2007_PI426249071	378.984	313.6	623.541	619.903	420.103	526.875	413.519	539.862	602.303	486.231	553.481	620.878	389.363	458.438	363.556	397.844
CUST_2008_PI426249071	791.278	611.641	1162.92	1285.62	873.206	1166.83	943.466	1207.34	1320.97	1007.87	1186.51	1276.44	939.681	1014.33	818.925	976.066
CUST_2009_PI426249071	2035.22	1470.44	1876.55	1266.9	1580.81	1182.92	1703.87	1715.77	1534.89	1300.75	1169.56	1310.86	1639.66	1350.12	1694.92	1776.44
CUST_201_PI426249071	3689.72	3943.5	2292.06	2233.34	2646.34	2650.34	2528.98	2711.47	2008.05	3173.69	2135.74	2281.33	2469.95	2334.18	2364.83	2676.09
CUST_2010_PI426249071	1228.47	884.15	1215.48	823.781	952.897	744.987	1087.25	1075.89	931.752	869.531	688.344	800.597	1001.57	787.034	1004.16	1050.83
CUST_2011_PI426249071	339.509	231.002	363.314	248.507	178.811	142.203	136.629	225.834	420.6	327.413	211.833	234.482	174.584	200.862	155.657	274.947
CUST_2012_PI426249071	242.619	159.137	268.211	170.311	120.48	107.576	98.2644	171.326	313.6	234.989	173.174	204.479	128.734	161.558	115	223.396
CUST_2013_PI426249071	317.884	245.397	335.462	369.872	60.0769	403.336	58.2256	528.089	348.459	278.825	47.9306	400.491	69.41	475.141	57.1287	627.541
CUST_2014_PI426249071	399.788	333.328	457.741	513.641	85.2859	525.117	83.1231	653.419	449.272	360.363	70.8856	516.628	96.1175	590.467	71.7087	761.347
CUST_2015_PI426249071	2174.95	1661.67	1319.74	942.703	1494.62	1455.44	1633.55	1158.9	2481.6	1835.5	1080.47	916.097	1592.83	1543.48	1980.3	1175.47
CUST_2016_PI426249071	2309.42	1747.89	1448.32	1057.11	1567.62	1565.78	1741.17	1201.36	2851.09	2123.36	1208.65	1096.6	1860.09	1753.73	2299.5	1461.08
CUST_2017_PI426249071	56.9256	41.5056	81.81	49.7456	86.8694	122.909	99.0922	91.2581	45.39	44.4181	50.5966	44.22	67.4981	98.2644	78.3337	64.1331
CUST_2018_PI426249071	132.472	114.902	233.483	197.197	238.878	319.178	274.519	229.788	118.698	153.351	205.919	190.591	207.738	263.565	224.683	173.334
CUST_2019_PI426249071	471.284	700.547	888.058	898.556	1160.72	1313.84	1444.51	1006.1	431.387	637.888	1005.75	963.941	1005.75	1225.82	1361.15	994.075
CUST_202_PI426249071	3808.72	3448.03	2268.43	1988.23	2372.33	2544.5	2386.56	2453.8	1992.92	2990.41	1865.81	1996.84	2367.2	2200.4	2198.78	2406.44
CUST_2020_PI426249071	213.912	301.347	430.209	410.556	513.278	608.344	637.888	463.784	176.816	295.409	491.725	432.369	482.994	541.166	562.297	390.209
CUST_2021_PI426249071	616.75	428.462	317.972	110.828	197.421	768.253	365.256	1223.33	157.419	32.345	17.4213	158.05	310.586	766.737	417.803	1189.24
CUST_2022_PI426249071	607.916	402.353	308.681	72.2212	198.734	750.478	354.816	1101.58	156.601	27.2787	15.4588	89.5119	304.591	723.491	381.62	1061.2
CUST_2023_PI426249071	10391.7	2006.81	2452.89	7708.47	3072	6038.28	2199.08	3855.25	2934.44	1425.62	2736.03	6513.59	1456.27	4225.09	1298.18	2563.99
CUST_2024_PI426249071	4475.94	719.05	1138.08	3564.62	1382.73	2848.11	951.953	1844.08	1600.3	794.372	1336.19	3032.41	647.091	1970.87	599.55	1161.98
CUST_2025_PI426249071	8748.47	13954.5	12728.9	5323.06	13019.6	8096.44	10041.9	5922.81	8695.42	8822.84	7162.06	5111	13145.5	7424.62	10185.6	5863.88
CUST_2026_PI426249071	5455.47	8979.16	7531.62	3233.28	8027.91	4867.72	6052.16	3702.12	5808.88	5871.97	4776.34	3492.75	8502.84	4929.03	6882.69	3739.44
CUST_2027_PI426249071	18408.8	16118.4	3065.53	2490.72	8718	7634.62	7009.62	7467.12	11002.8	3150.38	3302.84	1713.59	8666.17	6698.19	6985.72	7912.97
CUST_2028_PI426249071	23798.1	20289.7	3973.69	3318.22	11207.8	10247	9528.94	9943.84	13190.6	3928.06	4060.58	2074.54	10768.2	8513.03	8808.81	10586.6
CUST_2029_PI426249071	586.319	517.372	1357.33	1740.81	1572.44	1940.73	1741.17	2165.02	482.3	423.084	1496.25	1756.91	1058.58	1338.73	1261.48	1203.07
CUST_203_PI426249071	4164	3601.5	4492.41	4046.41	5734.28	4748.67	4704.34	4342.25	7440.5	6608.44	4856.28	4707.66	6925.12	6052.16	6226.19	6026.34
CUST_2030_PI426249071	480.541	409.131	934.903	1235.25	1192.61	1492.3	1290.19	1656.01	386.65	344.712	1227.75	1468.77	936.458	1240.06	1081.25	1063.37
CUST_2031_PI426249071	1963.13	1240.52	1898.88	1867.56	2913.09	3050.47	3145.09	2599.07	457.416	505.438	1839.67	1871.01	2558.62	2494.99	2762.41	1975.82
CUST_2032_PI426249071	1347	682.953	1291.79	1302.13	1876.17	2056.12	2101.74	1637.31	334.613	362.559	1106.57	1290.79	1867.05	1646.38	1868.83	1357.66
CUST_2033_PI426249071	914.872	1034.51	470.4	547.284	712.922	474.181	762.55	376.312	826.561	1213.38	618.57	505.706	807.356	473.462	838.831	442.378
CUST_2034_PI426249071	796.888	767.322	430.209	467.981	612.586	432.961	663.728	318.819	717.225	1120.47	556.397	418.25	753.009	404.35	682.144	368.069
CUST_2035_PI426249071	1013.58	1091.78	584.312	507.07	503.625	465.094	472.541	345.923	1093.63	1549.8	676.312	483.356	559.394	499.319	565.097	509.259
CUST_2036_PI426249071	239.211	257.286	146.968	107.938	113.555	106.084	105.742	76.9163	271.621	474.059	201.204	104.846	143.666	113.306	125.438	132.885
CUST_2037_PI426249071	627.541	349.941	445.619	425.875	283.064	1139.95	236.656	1562.11	286.029	87.9869	82.79	391.241	240.589	973.081	194.472	1385.97
CUST_2038_PI426249071	502.222	272.179	323.855	329.759	213.534	870.791	182.133	1221.85	234.356	72.8125	50.5966	314.191	197.814	794.148	159.056	1190.91
CUST_2039_PI426249071	981.994	1766.53	746.352	1986.75	1450.74	1596.34	1162.56	1228.47	679.731	484.642	1392.63	2056.45	1528.44	1948.34	1304.38	1510.45
CUST_204_PI426249071	4000.28	3632.47	3987.72	3534.25	5107.97	4209.22	4415.69	3753.95	5438.97	4933.25	3436.62	2983.12	4309.84	3697.98	4118.58	3855.25
CUST_2040_PI426249071	399.481	718.1	331.259	895.3	622.438	669.891	491.266	489.3	313.409	243.706	733.828	1011.62	724.062	930.072	612.259	686.978
CUST_2041_PI426249071	1670.83	1334.61	631.144	816.934	1335.46	1494.47	1065.85	1107.62	984.586	648.878	506.928	760.434	1156.03	1315.49	1102.74	973.312
CUST_2042_PI426249071	598.141	459.272	248.422	320.656	479.113	556.716	381.756	408.633	394.528	286.517	220.877	309.376	428.256	515.913	396.634	361.366
CUST_2043_PI426249071	6626.16	5307	7507.44	5071.28	6067.09	4744.19	6013.5	4958.94	5131.44	3606.12	4573.91	4458.75	6062.09	4172.22	6018.5	4910.23
CUST_2044_PI426249071	5180.03	4392.69	6083.06	4064.47	4933.25	3849.03	5008.22	4009.94	4602.41	3315.25	3997.12	4172.22	5408.31	3836.66	5393.91	4664.88
CUST_2045_PI426249071	1814.56	1336.58	968.947	1022.61	763.794	518.05	1451.77	761.347	1716.41	1814.88	1130.39	1002.27	720.092	553.05	1525.87	830.934
CUST_2046_PI426249071	528.406	341.991	318.575	307.303	207.122	156.317	389.042	232.939	525.819	646.312	352.887	318.359	214.741	157.419	453.056	253.899
CUST_2047_PI426249071	8149.09	24470.9	13850.5	7153.19	7275.59	5624.69	20481.4	13281.6	4607.44	6650.94	8579.28	5960.16	7478.14	4906.44	20155.3	9661.5
CUST_2048_PI426249071	9591.31	27365.9	16395.9	8232.47	8866.56	6693.22	24295.9	15311.1	5323.06	7105.34	8467.22	6365.75	8067.97	5360.62	21996.6	10539.5
CUST_2049_PI426249071	1194.81	1353.93	1014.06	1030.06	1589.62	1409.66	1891.95	1848.02	657.552	739.35	893.136	955.916	1429.28	1547.76	1788.08	1571.52
CUST_205_PI426249071	1881.02	1688.88	2491.12	2435.53	3019.16	3024.02	2564.33	3079.62	2353.61	2064.48	2004.27	2190.83	2444.05	2536	2512.98	2594.34
CUST_2050_PI426249071	659.778	678.587	604.725	580.438	872.467	781.091	1055.66	1060.41	337.056	382.55	456.153	496.881	691.678	770.175	837.816	748.047
CUST_2051_PI426249071	2116.98	1604.94	2385.6	2350.59	4025.81	2734.94	3793.84	2684.56	1365.66	994.781	2797.88	2351.03	3362.34	2488.94	3276.22	2357.98
CUST_2052_PI426249071	1756.05	1121.96	1859.08	1732.21	2893.5	2030.89	2892.44	2112.44	1119.44	787.034	1922.69	1691.25	2645.28	1741.98	2534.52	1601.3
CUST_2053_PI426249071	3836.66	8858.06	5094.88	6310.3	2906.97	3299.91	2535.55	3180.28	3556.56	6172.62	5761.23	6122.94	3494.56	3975.78	3173.02	4313.84
CUST_2054_PI426249071	2138.49	5448.78	3072.31	3818.72	1690.86	1992.92	1510.58	1886.58	2153.26	3924.75	3575.47	3984.88	2005.62	2506.79	1940.33	2759.84
CUST_2055_PI426249071	7041.84	7021	3587.28	3489.75	4894.75	3714.22	5036	3840.56	5847.03	6936.22	6637.25	3452.44	4870.38	3918.5	5704.94	4867.72
CUST_2056_PI426249071	8815.22	8990.39	4538.91	4326.94	5934.48	4685.94	6304.77	4821.72	6898.66	7798.66	7169.56	4146.06	5648.19	4553.84	6619.34	5442.09
CUST_2057_PI426249071	239.588	584.494	740.328	785.794	1182.12	796.153	1088.14	936.322	355.181	772.603	952.897	805.428	1272.36	869.531	1128.55	1030.06
CUST_2058_PI426249071	89.9706	220.996	319.775	325.047	457.741	312.244	445.863	328.406	121.387	293.287	382.55	361.616	524.844	346.544	465.394	348.325
CUST_2059_PI426249071	1601.49	1003.64	820.581	1173.81	1668.61	1268.62	1902.16	1606.27	779.056	361.366	826.444	1252.04	1764.22	1317.34	1746.92	1196.74
CUST_206_PI426249071	755.897	646.047	1221.65	1208.36	1311.53	1441.31	1117.54	1444.25	1012.1	944.95	903.438	1117.44	1017.12	1149.63	1030.55	1043.97
CUST_2060_PI426249071	1835.02	1144.54	950.08	1393.08	1930.04	1529.62	2256.18	1812.45	880.861	391.038	851.666	1336.66	1953.7	1428.52	1952.72	1281.67
CUST_2061_PI426249071	506.928	881.68	799.672	1426.97	1090.32	1247.8	545.794	709.991	641.689	1197.24	1219.62	1401.92	1180.98	1482.16	676.519	985.053
CUST_2062_PI426249071	581.159	973.312	890.806	1679.39	1186.3	1391.19	632.888	744.591	635.294	1218.75	1216.72	1470.9	1286.48	1442.91	679.6	952.897
CUST_2063_PI426249071	1570.45	765.494	1218.15	1089.78	1190	1071	1853.21	1600.98	899.702	583.741	975.253	1225.82	1281.24	1058.35	1897.4	1586.4
CUST_2064_PI426249071	617.594	304.591	532.866	448.169	464.169	416.547	701.403	597.653	342.363	254.556	378.461	493.913	489.3	408.3	700.125	555.459
CUST_2065_PI426249071	8482.66	5985.72	4965.78	6099.28	6833.06	8173	7392.25	8239.91	11372.4	7495.41	4528.38	5634.19	7459.03	7523.34	6647.22	8385.62
CUST_2066_PI426249071	20155.3	15708.8	13224.7	15245.3	18954.1	21456.2	19771.5	21055.3	27815	21295.3	12648.6	13387.7	19359.5	19422.7	17446.7	21115.3
CUST_2067_PI426249071	819.859	900.616	2176.78	2419.44	1586.55	2071.38	1532.61	2043.77	1724.03	1970.41	1656.01	2501.86	1723.36	2176.12	1592.03	2143.94
CUST_2068_PI426249071	2196.8	2258.88	5071.28	5936.06	3909.38	5064.03	3714.22	5036	4494.34	4654.75	3758.97	5660.45	4234.97	4919.08	3843	4910.23
CUST_2069_PI426249071	8096.44	5953.44	9334.62	6454.28	6953.16	6887.31	5161.34	5972.81	11413.8	13190.6	9928.66	7673.75	7105.34	7153.19	6307.5	7054.12
CUST_207_PI426249071	3951.59	1869.24	4396.97	2612.42	4153.14	3221.53	4773.59	4566.28	3622.16	2110.65	2141.33	2652.59	4654.75	3071.69	4613.69	4013.31
CUST_2070_PI426249071	9743.97	6991.47	11181.6	7475.56	8137.31	8256.09	6247.38	7016.66	11550.6	13572.5	9700.38	7779.41	7287.3	7126.69	6270.25	6834.91
CUST_2071_PI426249071	1705.19	1200.97	902.194	1020.87	1627.8	1585.19	1261.99	1279.48	2022.5	1968.39	887.359	1059.14	1567.62	1654.66	1424.61	1426.28
CUST_2072_PI426249071	1256.39	809.112	730.969	744.987	1154.86	1231.54	971.947	920.312	1481.38	1543.64	666.395	770.409	1191.77	1205.72	1013.39	1055.66
CUST_2073_PI426249071	832.647	699.02	245.397	315.797	677.822	534.68	631.319	319.775	943.466	829.23	406.577	287.898	892.516	535.337	651.925	367.184
CUST_2074_PI426249071	814.273	579.209	224.572	271.253	605.825	465.394	551.45	285.029	765.061	674.084	308.038	210.197	725.644	425.75	516.916	299.844
CUST_2075_PI426249071	5590.31	4787.72	3463.09	3046.16	4847.12	4607.44	4413.69	4688.94	5397.47	5629.06	3730.31	2991.16	4915.86	4861.78	4240.62	4987.16
CUST_2076_PI426249071	5311.75	4339.31	3265.03	2870.72	4394.16	4105.62	4119.62	4175.72	5096.09	5214.56	3137.84	2835.48	4577.97	4344.28	4009.94	4133.97
CUST_2077_PI426249071	7.72938	10.7181	10.6253	7.16281	7.20437	16.3181	7.31813	14.3625	15.5381	9.8875	9.93281	9.80312	11.7094	16.1269	7.74563	8.82469
CUST_2078_PI426249071	7.92656	7.87063	7.43219	7.20437	7.2275	7.35062	7.4275	8.16969	8.29187	7.65562	7.30187	7.18	7.36125	7.64656	7.29312	7.78969
CUST_2079_PI426249071	881.378	528.022	530.575	656.556	584.312	849.866	672.772	1097.94	511.15	332.403	530.119	689.672	488.203	885.913	656.556	1100.5
CUST_208_PI426249071	436.423	161.684	662.159	341.991	481.712	384	558.834	528.089	493.069	272.247	230.808	337.056	531.003	350.575	512.916	442.75
CUST_2080_PI426249071	521.112	300.176	328.325	412.281	339.933	502.384	371.438	625.919	277.656	175.961	312.156	439.975	267.145	487.416	356.525	557.291
CUST_2081_PI426249071	713.175	632.013	897.956	723.416	470.003	523.456	375.625	380.772	1556.48	1487.98	627.989	737.591	383.809	352.509	356.128	404.834
CUST_2082_PI426249071	740.781	649.65	957.962	725.203	497.961	563.328	401.916	410.859	1772.03	1583.16	627.989	808.692	414.15	410.556	393.875	454.137
CUST_2083_PI426249071	771.112	512.817	606.062	431.622	773.666	695.969	836.866	827.328	337.981	197.421	429.788	369.397	791.753	702.331	641.066	646.312
CUST_2084_PI426249071	623.237	396.863	520.913	378.93	630.506	603.163	735.216	706.337	294.82	154.925	347.969	284.08	660.716	561.584	552.528	510.881
CUST_2085_PI426249071	357.084	192.276	320.988	275.8	473.703	386.65	512.569	407.856	299.174	221.399	326.133	273.452	413.666	303.134	436.231	376.769
CUST_2086_PI426249071	189.376	101.427	155.089	124.1	220.056	177.419	232.578	189.613	159.581	123.415	199.224	146.106	252.631	155.657	215.005	199.646
CUST_2087_PI426249071	2886.97	4006.81	4441.19	5049.25	3386.12	3256.66	3478.59	3387.59	3967.69	4646.81	8162.91	5207.44	3512.22	3188.41	3960.62	3249.25
CUST_2088_PI426249071	446.694	543.356	825.641	865.022	544.291	551.664	573.981	530.362	707.559	887.094	1492.75	985.809	683.459	592.684	710.616	528.844
CUST_2089_PI426249071	1001.57	976.066	1012.84	847.834	347.414	575.278	591.291	853.297	1200.18	1574.74	739.587	906.5	330.984	554.636	586.319	702.575
CUST_209_PI426249071	2306.03	3187.78	2371.17	2427.91	2814.5	3810.16	3142.34	2409.78	3209.91	3385.64	3036.78	2243.36	2884.53	3141.19	3280.22	2260.05
CUST_2090_PI426249071	636.237	690.866	695.734	598.372	231.002	382.366	405.628	537.247	664.737	976.206	518.908	587.241	215.938	339.509	347.309	442.244
CUST_2091_PI426249071	1797.16	5378.67	3477.31	2301.86	8831.09	2932.72	11450.7	3159.56	1863.75	2366.31	5041.59	2362.92	7318.34	2582.28	10993.5	2744.38
CUST_2092_PI426249071	3727.91	9809.34	6956.03	4521.09	17478.6	5878.62	22310	6297.88	3427.53	4030.81	8123.81	4042.19	13717.1	4598.36	20197.5	5036
CUST_2093_PI426249071	4487.84	2590.09	3945.91	3461.34	5983.69	5275.09	6127.25	4881.94	1700.46	734.375	3309	3387.59	5323.06	3857.44	4927.34	3578.34
CUST_2094_PI426249071	1814.56	943.65	1647.93	1421.02	2402.24	2107.06	2577.13	1946.1	694.903	316.475	1192.77	1387.1	2048.06	1462.58	2001.95	1277.5
CUST_2095_PI426249071	1806.27	1422.59	3107.27	3019.16	2070.36	2451.48	2110.28	2281.33	3250.38	3563.56	2405.39	2886.97	2330.72	2502.84	2198.78	2488.08
CUST_2096_PI426249071	789.934	588.725	1519.38	1345.41	836.688	1061.97	838.294	935.409	1847.3	1938.69	1106.57	1568.4	1082.2	1276.56	1019.62	1196.74
CUST_2097_PI426249071	36725.9	25367.2	20802.4	16849.8	15708.8	23798.1	21908.8	28723.8	44683.4	45261.9	16381.1	17478.6	14423	27271.6	20674.8	26788.8
CUST_2098_PI426249071	24295.9	14059.8	11434.8	9073.75	8796.69	12255.3	11630.3	15642	23343.1	20078.2	8519.25	8845.48	7355.75	13202.9	10519.7	13436.6
CUST_2099_PI426249071	2253.23	1652.46	2978.28	2341.44	2273.63	2258.88	1857.39	2043.77	2708.84	2394.28	2707.97	2207.65	2301.07	2096.83	2105.52	2058.8
CUST_21_PI426249071	235.084	135.349	315.056	96.1175	306.481	212.148	355.466	196.998	166.717	93.8056	240.349	86.8694	243.942	164.74	287.6	118.838
CUST_210_PI426249071	358.409	367.289	473.703	429.391	449.93	653.272	501.019	385.559	550.641	508.938	378.461	346.544	367.184	451.163	409.131	255.604
CUST_2100_PI426249071	879.516	587.328	1331.65	1002.77	884.061	910.409	700.547	822.641	1213.83	1098.83	1052.72	1015.41	830.616	812.728	769.438	710.616
CUST_2101_PI426249071	2147.44	2421.38	4607.44	3430.62	2279.78	5684.94	2672.33	9141.62	5497.39	3209.91	9106.34	4220.06	2160.73	9745.91	2827.5	10749.7
CUST_2102_PI426249071	1050.97	1141.1	2401.84	1694.36	1102.89	2853.66	1341.1	4640.91	2650.81	1645.86	4481.66	2136.24	1090.32	5024.44	1419.83	5330.59
CUST_2103_PI426249071	1304.76	610.606	984.284	1483.19	1376.98	1306.68	1457.01	1034.85	338.706	276.054	1761.14	1398.93	1247.8	1055.88	1311.98	827.763
CUST_2104_PI426249071	1783.8	735.433	1302.72	1837.73	1851.95	1879.4	1900.82	1429.52	423.084	339.219	1891.06	1602.88	1562.11	1341.1	1584.49	1045.72
CUST_2105_PI426249071	10865	4456.22	10037.1	6351.53	14456.1	15282.6	18051.4	16368.9	7881.28	2469.41	9388.69	6393.38	15419.1	14367.7	16027	10381.4
CUST_2106_PI426249071	12248	4573.91	10603.5	6702.69	16829.8	16829.8	19518	17756.8	8239.91	2429.75	9280.75	6328.22	16175.6	14474.4	16223.4	10782.8
CUST_2107_PI426249071	1182.92	2013.81	3646.03	2011.11	2431.15	2434.14	1955.34	2163.56	2480.22	3514.3	2179.68	2103.05	2981.08	2813.75	2105.52	2734.94
CUST_2108_PI426249071	1148.31	1806.27	3401.41	1913.67	2272.45	2476.78	1835.02	2124.71	2156.88	3115.72	1791.81	1733.64	2622.84	2518.78	1728.37	2362.92
CUST_2109_PI426249071	1705.87	733.663	1808.88	1677.66	1784.59	1930.45	2091.59	2245.99	1379.56	606.862	1251.25	1778.51	1756.05	1901.67	1646.12	1630.87
CUST_211_PI426249071	117.011	75.2837	325.816	178.044	72.8125	68.9062	161.162	172.504	143.833	174.584	117.456	191.659	70.4041	58.5962	120.591	129.272
CUST_2110_PI426249071	1658.3	691.978	1800.55	1714.85	1794.31	1981.19	2176.45	2301.07	1410.28	564.484	1113.45	1846.27	1733.64	1984.02	1699.81	1728.37
CUST_2111_PI426249071	2638.56	2726.72	2396.27	1858.21	1557.59	1513.8	1679.1	1615	2042.09	2754.19	1668.93	1789.58	2024.94	1532.12	1847.67	1714.85
CUST_2112_PI426249071	1223.22	1117.54	1110.91	884.678	658.744	686.222	685.472	616.028	1052.48	1482.16	868.044	927.456	981.994	752.575	832.739	815.484
CUST_2113_PI426249071	1861.87	2113.34	1524.32	2120.81	4294.22	2601.06	4477.34	1729.19	3123.47	5806.16	3269.94	2185.03	5146.11	4141.69	5969.28	3358.75
CUST_2114_PI426249071	1411.65	1498.3	1133.17	1582.2	3287.75	2022.5	3427.53	1303.17	2260.51	4224.5	2350.59	1536.95	3709.97	2943.41	4309.84	2281.33
CUST_2115_PI426249071	18.9656	33.1153	9.3375	10.1325	15.0862	9.5	9.595	7.14656	18.9656	19.6172	15.5597	12.0312	13.0194	15.5381	13.7287	12.4097
CUST_2116_PI426249071	27.2787	47.7206	24.165	16.1269	24.4694	16.8487	15.5597	12.2006	30.5763	39.2106	38.4012	17.4213	21.1244	28.5481	24.4694	22.6706
CUST_2117_PI426249071	34.1825	7.76656	31.1431	25.7806	10.5031	10.7462	18.3894	7.44375	12.2944	9.74625	10.1016	9.5	17.7106	8.07344	9.84187	7.55625
CUST_2118_PI426249071	62.15	13.8966	14.1819	6.62063	90.2756	10.3431	9.06906	14.1263	15.8	10.3287	16.4244	7.7625	8.63312	7.32688	8.405	13.9156
CUST_2119_PI426249071	161.558	171.909	360.9	355.466	187.447	199.864	196.196	206.52	305.516	276.572	234.989	357.675	184.267	201.389	176.696	198.296
CUST_212_PI426249071	114.902	69.8931	297.243	162.571	69.3609	64.96	138.634	163.194	142.13	142.036	85.5881	148.53	60.4572	50.1538	109.361	113.243
CUST_2120_PI426249071	129.637	119.411	267.145	262.488	140.344	147.707	142.13	142.461	228.478	202.331	178.189	243.454	132.885	141.531	132.885	133.602
CUST_2121_PI426249071	1584.91	1738.43	2382.27	2084.72	1775.67	1867.89	1554.5	1950.8	2337.58	2769.17	1920.25	2505.3	1810.27	2086.62	1816.28	2290.74
CUST_2122_PI426249071	2336.22	2425.28	3506.41	3129.28	2626.3	2800.78	2367.2	3000.28	2924.25	3619.56	2585.12	3215.55	2512.34	2746.56	2367.56	3002.66
CUST_2123_PI426249071	480.766	893.266	854.634	1019.45	545.456	819.166	351.216	498.356	821.531	1307.91	623.816	1084.03	655.617	896.019	402.006	699.02
CUST_2124_PI426249071	177.046	269.255	276.448	314.952	134.887	213.144	93.2812	129.144	248.192	399.666	194.553	315.056	164.93	212.234	119.571	179.437
CUST_2125_PI426249071	2652.59	2194.28	806.725	840.853	1142.71	1077.9	1091.22	958.947	1945.51	1922.37	963.716	867.905	1292.89	1167.54	1239.7	1165.54
CUST_2126_PI426249071	4452.19	3609.06	1360.74	1382.98	2030.41	1857.8	1955.34	1625.66	2855.06	2764.47	1421.02	1290.79	2147.07	1780.55	2008.05	1822.11
CUST_2127_PI426249071	455.556	591.291	387.197	350.144	455.556	555.459	506.605	633.081	378.591	490.556	334.188	398.269	467.372	663.575	516.453	712.922
CUST_2128_PI426249071	419.331	532.866	346	311.178	416.255	528.522	486.231	604.725	329.062	429.788	279.036	317.209	417.506	568.844	438.841	622.834
CUST_2129_PI426249071	1923.41	1335.46	1872.62	1497.31	1158.9	1671.14	1284.37	2294.92	2780.41	2433.72	786.553	1288.29	1153.23	1759.31	1253.66	2241.75
CUST_213_PI426249071	2316.12	2699.5	2838.92	2185.19	2629.72	2590.09	2535.55	1865.81	1789.07	2212.22	2008.3	2269.69	2429.75	2314.94	2491.12	1891.06
CUST_2130_PI426249071	1266.17	850.666	1012.84	808.288	689.309	914.872	730.969	1249.16	1796.47	1672.71	535.222	826.309	737.094	1080.17	770.891	1293.86
CUST_2131_PI426249071	1272.97	1134.21	1302.72	1387.6	1062.92	998.744	1115.71	1224.75	1460.63	1881.02	1260.11	1228.1	979.587	1049.05	1081.25	1447.22
CUST_2132_PI426249071	1266.17	1075.76	1205.22	1314.17	942.241	840.853	987.347	1084.03	1235.54	1597.59	1077.4	1126.15	816.691	824.372	899.478	1140.4
CUST_2133_PI426249071	147.392	244.784	433.525	295.409	427.759	194.047	263.874	249.661	145.113	254.822	479.384	330.175	407.369	176.696	246.508	181.384
CUST_2134_PI426249071	126.499	188.491	321.872	195.251	354.816	156.317	203.073	193.552	107.471	166.146	331.259	214.873	296.034	138.136	179.066	119.571
CUST_2135_PI426249071	4149.5	7467.12	13717.1	12981.2	9508.44	9612.5	6479.88	9388.69	5341.19	8808.81	13878.4	14860.3	8214.28	8819.03	5131.44	8725.59
CUST_2136_PI426249071	1430.67	2599.07	5296.53	5422.22	3702.12	3867.58	2459.16	3815.38	2353.61	3858.91	5380.12	6531.41	3367.59	4015.38	2200.76	3718.16
CUST_2137_PI426249071	725.15	2761.16	5313.52	8791.31	2996.69	3093.34	1864.75	2280.73	2012.2	3553.31	13914.8	10740.2	2194.28	2582.28	1532.61	2151.14
CUST_2138_PI426249071	750.272	2791.59	5560.97	8909.97	3188.41	3110.66	2006.14	2261.3	1794.31	3409.16	14542.6	10164.3	2192.54	2291.25	1491.24	1832.05
CUST_2139_PI426249071	2265.06	1907.87	1553.67	2230.14	2342.92	2684.56	2049.44	2464.11	2818.73	1458.03	1697.89	2339.33	2360.53	2595.03	1940.33	2303.47
CUST_214_PI426249071	1158.05	1030.3	1628.3	1195.55	1269.43	1374.21	1322.86	1064	959.362	1118.8	940.269	1193.38	1180.98	1117.58	1195.67	950.625
CUST_2140_PI426249071	1773.43	1557.36	1368.52	1972.69	2019.7	2168.72	1770.27	1946.1	1978.7	1187.51	1596	1874.23	1885.97	1865.09	1500.42	1725.08
CUST_2141_PI426249071	151.316	193.333	399.788	411.919	587.328	606.266	580.591	531.206	132.662	181.511	833.694	624.138	413.372	638.109	461.825	477.981
CUST_2142_PI426249071	298.225	452.413	873.778	957.628	1395.24	1474.27	1454.66	1334.25	249.504	325.291	1545.99	1133.32	807.356	1258.54	909.375	960.791
CUST_2143_PI426249071	312.624	344.15	2660.69	2116.55	1252.04	1366.98	1047.03	1224.75	591.562	904.73	2305.1	2688.84	1136.43	963.941	1041.39	829.122
CUST_2144_PI426249071	378.591	423.752	3251.34	2634.25	1554.98	1661.02	1322.86	1494.31	696.373	979.767	2603.38	3114.38	1338.04	1095.47	1230.85	923.784
CUST_2145_PI426249071	286.517	331.742	1849.7	1475.09	531.105	486.231	690.631	767.612	964.472	1682.17	1038.58	1343.33	402.622	397.144	610.072	638.684
CUST_2146_PI426249071	144.821	154.504	829.337	632.209	248.192	211.222	288.819	320.197	386.075	790.709	448.041	545.875	176.696	146.216	241.611	244.504
CUST_2147_PI426249071	4818.75	4923.38	3882.59	7169.56	5753.06	7648.03	5455.47	6907.22	2591.58	3719.44	5613.34	7637.02	5768.31	7507.44	5104.41	6879.7
CUST_2148_PI426249071	2187.69	2151.57	1910.9	3380.56	2656.75	3433.67	2603.69	3077.55	1048.06	1490.02	2339.81	3198.34	2427.19	3028.8	2215.53	2733.28
CUST_2149_PI426249071	2710.06	2930.48	2112.98	2967.75	2734.94	2731.25	2506.79	2615.3	3909.38	4075.25	2381.79	2930.84	2649.88	2831.59	2565.93	2991.78
CUST_215_PI426249071	11275.8	12833.8	11594.3	13954.5	10586.6	11695.4	10648.4	11955.6	18500	20644.5	14303.1	14577.2	12962.1	13411.7	11675.2	13943.7
CUST_2150_PI426249071	372.216	384.503	358.594	464.794	371.85	390.209	319.394	350.416	621.447	727.725	412.878	547.697	414.406	448.847	405.953	416.547
CUST_2151_PI426249071	1687.62	1914.83	3521.56	5275.09	1616.85	2514.25	1139.38	1442.91	1699.49	2310.44	2193.21	6168.45	1517.37	2331.4	1431.41	1437.45
CUST_2152_PI426249071	596.778	663.006	1346.78	1871.01	553.481	897.956	361.856	597.653	615.55	1055.32	919.128	2207.65	507.456	913.141	472.109	629.491
CUST_2153_PI426249071	2626	3259.59	941.197	757.013	999.4	983.594	925.906	835.047	1828.83	1979.83	931.825	681.862	1322.71	1276.56	1160.72	1220.61
CUST_2154_PI426249071	5678.97	7193.48	2003.27	1572.66	2096.3	2198.78	2077.27	1825.84	3894.88	3739.44	1738.43	1347.63	2738.98	2545.48	2508.45	2528.98
CUST_2155_PI426249071	235.813	536.263	3097.78	3037.88	717.622	647.791	898.688	707.394	2214.28	1380.58	6448.91	3804.36	563.591	528.156	702.881	466.128
CUST_2156_PI426249071	199.455	414.406	2433.72	2463.4	543.878	492.589	716.812	550.466	1530.56	1019.89	4674.47	2538.87	397.406	362.025	477.788	307.067
CUST_2157_PI426249071	6857.69	8645.81	14494.4	9262	6667.31	2440.74	4359	2662.03	21456.2	40251.6	10420	9334.62	8873.28	2127.77	5169.19	2219.93
CUST_2158_PI426249071	7392.25	8990.39	14987	9651.22	7329.19	2525.98	4471.41	2729.59	24354.7	42169.7	9776.12	9913.34	8492.72	2138.8	5074.09	2267.23
CUST_2159_PI426249071	33380	13992.6	8940.16	8027.91	7668.38	9543.31	8330.41	13145.5	21908.8	14004.3	7275.59	7847.72	7507.44	9745.91	7243.06	12579.1
CUST_216_PI426249071	7762.47	8971.41	8436.66	10369	7733.83	8579.28	7668.38	8866.56	13343	13850.5	9552.56	10620.1	9073.75	9080	8612.44	9470.25
CUST_2160_PI426249071	27984.1	9886.28	7374.69	7156.69	6328.22	8182.88	6958.91	10660.3	19068.4	11565.2	6637.25	7086.66	6493.62	8866.56	6401.44	11600.2
CUST_2161_PI426249071	12073.9	11630.3	6656.22	5644.84	4453.7	4213.02	5223.62	5501.72	14016.1	14680.5	7041.84	5678.97	5469.12	5326.56	5666.72	6602.09
CUST_2162_PI426249071	6029.34	5365.31	3947.66	2939.41	2523.53	2411.01	2978.28	3107.27	7798.66	7688.75	3966.25	2944.06	3111.44	2945.56	3100.7	3689.2
CUST_2163_PI426249071	6981.62	5962.97	8239.91	5672.28	6357.25	5560.97	6650.94	5317	5053.77	6493.62	6714.22	5738.72	7648.03	6337.69	7661.97	6284.19
CUST_2164_PI426249071	2975.25	2531.38	3351.5	2215.53	2682.19	2322.42	2873.09	2128.06	2130.61	2860.09	2952.62	2496.77	3421.11	2765.34	3358.75	2597.25
CUST_2165_PI426249071	1124.86	7355.75	2668.75	2337.9	2758.31	3178.41	3301.47	4511.86	7081.78	10345.2	5076.47	2907.12	1738.7	4983.22	2230.93	4926.25
CUST_2166_PI426249071	476.325	3180.78	1187.73	1036.45	1083.1	1310.33	1353.51	1752.89	2807.95	3958.53	2171.25	1246.97	719.641	2002.47	884.061	1762.75
CUST_2167_PI426249071	421.47	464.006	283.064	289.8	249.323	248.307	469.084	538.098	632.631	880.861	363.314	281.841	220.775	387.272	471.553	580.997
CUST_2168_PI426249071	336.75	382.866	242.477	244.595	200.934	210.127	389.363	426.153	472.456	647.472	228.575	200.479	152.897	267.145	327.134	388.956
CUST_2169_PI426249071	30401.2	34991.6	15911.9	15763.4	20413.1	21580	18429.2	17909.6	27271.6	29604.7	16356.7	14892.3	19407	20143.1	19871.2	19148.8
CUST_217_PI426249071	1744.52	1222.51	2373.81	2463.4	3946.78	2884.53	3554.81	2429.75	579.209	855.816	2455.8	2413.59	2877.25	2049.08	2827.5	1832.05
CUST_2170_PI426249071	27401.9	28850	13741.4	12833.8	18258.7	17176.4	17281.3	14456.1	21974.4	21231.7	13703	11645.7	16869.7	15460.8	18429.2	14776
CUST_2171_PI426249071	3857.44	2995.44	2320.92	1830.8	2207.97	1735.7	1871.44	1877.44	2647.97	2767.66	1998.75	1563.74	1870.79	1393.16	1685.88	1653.86
CUST_2172_PI426249071	2939.17	2215.04	1765.93	1407.03	1600.98	1359.62	1466.65	1390.48	2497.54	2548.58	1741.53	1433.08	1632.69	1252.54	1485.34	1442.91
CUST_2173_PI426249071	49954.7	39895.6	86590.3	27893.1	108505	34905.8	129177	37947.5	35453.8	14962.7	108505	26009.1	107265	22881.6	126135	35053.6
CUST_2174_PI426249071	53052.2	43597.5	95458.1	30136.9	137125	38170.3	170991	40719.7	34357.8	14597.8	121841	25287.2	132831	21673	161262	34156.2
CUST_2175_PI426249071	1568.4	944.087	877.711	854.178	1051.61	1607.61	645.095	1495.59	1296.06	1500.11	722.612	833.761	1007.87	1608.51	626.156	1265.79
CUST_2176_PI426249071	703.105	421.738	436.423	404.989	450.347	744.591	287.814	672.772	616.247	845.122	397.663	430.806	487.578	768.125	286.029	604.513
CUST_2177_PI426249071	1258.41	823.058	446.128	457.636	1174.44	873.516	1056.32	767.322	849.808	790.562	509.744	423.869	966.739	739.35	980.928	680.706
CUST_2178_PI426249071	748.722	469.623	266.766	257.879	645.447	503.477	599.55	460.203	491.119	482.534	322.419	246.614	553.614	435.566	531.797	394.053
CUST_2179_PI426249071	420.312	324.216	313.736	342.844	487.094	592.928	623.172	491.119	289.233	323.337	276.572	334.188	433.67	515.219	501.837	354.672
CUST_218_PI426249071	993.584	644.542	1313.84	1352.05	2141.33	1607.61	1962.61	1318.8	311.328	499.634	1343.77	1267.39	1554.5	1134.21	1512.78	885.181
CUST_2180_PI426249071	291.161	223.749	203.697	206.789	308.509	405.628	458.222	316.641	201.389	228.874	188.183	259.195	334.962	357.55	354.053	242.477
CUST_2181_PI426249071	2923.56	6407.17	1151.92	909.198	1360.33	1729.53	1803.48	2211.69	2726.39	3181.28	619.372	830.616	1787.39	2248.33	2311.16	2656.75
CUST_2182_PI426249071	2367.56	5161.34	924.044	717.344	962.597	1381.02	1395.6	1785.41	2239.73	2588.44	453.709	684.197	1459.53	1869.73	1859.08	2084.72
CUST_2183_PI426249071	915.65	668.825	525.2	323.337	318.916	793.781	328.897	991.759	157.823	46.6856	139.999	332.991	639.8	946.319	457.019	1431.09
CUST_2184_PI426249071	524.487	385.859	316.05	176.596	179.524	446.872	183.067	576.786	99.6312	28.2856	68.1716	187.784	362.559	552.391	274.642	824.487
CUST_2185_PI426249071	1261.7	1074.56	705.625	496.525	658.266	791.877	780.497	763.669	655.875	745.962	412.397	452.264	614.812	671.122	740.934	688.425
CUST_2186_PI426249071	946.809	807.075	556.716	387.694	539.772	627.989	621.688	605.177	489.109	608.13	353.919	360.192	452.044	524.222	577.156	540.416
CUST_2187_PI426249071	875.652	866.2	631.319	529.589	924.891	881.587	938.644	692.222	876.366	813.508	625.25	456.241	837.453	665.447	796.153	550.466
CUST_2188_PI426249071	393.553	340.922	290.631	218.175	391.139	383.128	393.391	378.733	463.011	466.4	329.759	191.169	430.209	318.819	350.734	275.68
CUST_2189_PI426249071	932.234	849	738.058	941.348	1104.65	927.163	1335.63	972.284	1100.5	1097.94	737.922	920.312	1018.68	827.763	1212.31	844.078
CUST_219_PI426249071	1616.47	1344.14	837.816	858.322	1126.15	1002.49	1227.28	842.562	1200.18	871.147	1036.01	904.353	1128.89	881.483	1163.15	765.494
CUST_2190_PI426249071	507.456	432.064	439.869	544.094	598.466	529.197	756.372	506.741	548.534	580.078	364.155	470.584	509.062	389.925	602.438	372.441
CUST_2191_PI426249071	2839.31	3559.69	15642	23118.8	7318.34	9581.28	7223.78	13387.7	5085.28	5595.7	20197.5	24470.9	6365.75	8123.81	6297.88	9951.88
CUST_2192_PI426249071	1606.53	2055.67	9301.44	13468.6	4341.11	5662.41	4225.09	7644.41	3014.59	3197.91	11808.2	14494.4	3788.88	4674.47	3845.25	5857
CUST_2193_PI426249071	4842.09	2665.75	10292.5	5690.34	26100.6	9903.72	27662.8	7955.44	2717.25	597.084	9314	6268.22	25065	8098.45	23550.8	5944.53
CUST_2194_PI426249071	2888.34	1664.66	6744.84	3747.94	17414.8	6484.31	18695.3	5357.75	1551.89	357.425	5250.58	3834.56	14626	4886.62	14123.4	3684.47
CUST_2195_PI426249071	7406.88	11675.2	14349.5	20447.2	10325.4	18819.8	8866.56	20289.7	11051.1	28963.3	11248.6	26009.1	11070.3	19930.6	8819.03	33484.7
CUST_2196_PI426249071	4875.12	7034.3	9482.94	13292.3	6722.75	12562.3	5453.84	14086.4	7622.86	19359.5	7711.06	17769.8	7895.88	13261.2	6057.84	21880.2
CUST_2197_PI426249071	224.683	155.657	413.78	512.192	147.066	197.586	131.697	207.122	294.372	442.378	228.296	536.097	145.793	193.092	132.567	198.882
CUST_2198_PI426249071	361.941	259.368	667.447	830.775	261.08	348.847	243.942	352.384	465.669	694.903	389.569	775.841	268.287	317.884	216.55	328.406
CUST_2199_PI426249071	1369.7	1468.5	742.141	548.319	472.752	630.586	554.959	742.275	1189.73	1185.15	634.009	525.714	487.094	729.725	567.303	831.328
CUST_22_PI426249071	222.362	92.4675	308.891	76.7556	260.694	177.419	296.034	168.509	154.304	84.8337	229.479	59.42	217.924	159.056	268.603	108.276
CUST_220_PI426249071	2707.97	2164.33	1272.66	1344.14	1799.11	1625.38	1992.92	1325.84	1861.69	1252.81	1490.47	1319.74	1737.11	1315.49	1770.27	1109.58
CUST_2200_PI426249071	880.719	921.375	488.847	312.624	285.122	414.75	343.994	445.619	755.056	797.8	425.194	332.403	318.575	464.431	358.594	514.741
CUST_2201_PI426249071	1140.31	1545.48	865.616	755.897	484.441	394.422	616.247	361.616	1353.93	1625.66	996.652	830.225	842.928	486.997	890.458	481.369
CUST_2202_PI426249071	2589.12	3466.06	1823.91	1571.99	1133.6	848.728	1395.6	773.263	2484.14	2694.48	1668.28	1377.7	1563.07	873.206	1585.83	814.381
CUST_2203_PI426249071	1444.08	914.3	568.028	379.492	626.516	583.575	702.331	470.584	1203.47	930.997	607.916	363.794	771.281	540.286	826.098	587.153
CUST_2204_PI426249071	1047.87	595.259	425.628	298.859	435.566	391.038	481.712	313.981	920.55	703.328	434.688	268.722	551.867	390.784	597.653	434.591
CUST_2205_PI426249071	7.11562	7.57188	7.02625	7.805	14.6506	28.2856	9.26625	7.08219	18.435	7.00375	7.65562	7.18687	7.00375	19.9913	7.1675	31.3231
CUST_2206_PI426249071	7.16188	7.1825	7.08563	6.89687	6.9	8.995	6.98187	7.10125	6.98187	10.8637	6.93687	6.88812	6.86437	8.50281	6.84063	7.34094
CUST_2207_PI426249071	984.284	826.022	950.08	1132.69	676.644	951.211	788.809	1144.71	1197.99	970.672	716.011	1094.81	538.098	837.453	659.778	964.109
CUST_2208_PI426249071	904.509	701.222	892.122	1050.48	615.916	902.453	727.1	1043.64	1336.66	1036.33	761.706	1191.99	599.366	890.306	713.175	1027.8
CUST_2209_PI426249071	570.609	908.341	1046.25	951.714	1099.97	649.922	716.184	544.291	790.562	1301.76	1214.29	943.138	1116.13	803.375	880.297	628.566
CUST_221_PI426249071	2135.24	2138.18	1523.1	1453.08	2963.52	2048.73	2006.14	618.269	4013.31	2687.78	1252.43	1266.12	3114.38	1383.19	2222.28	847.711
CUST_2210_PI426249071	863.534	1420.88	1567.38	1376.49	1776.84	1006.56	1123.3	871.286	1045.87	1675.88	1644.3	1301.23	1622.81	1086.6	1171.79	831.328
CUST_2211_PI426249071	1713.59	959.292	1077.9	1118.09	975.925	914.531	891.422	872.169	1562.11	1455.11	1111.05	1155.81	1208.36	1228.28	1270.72	1233.36
CUST_2212_PI426249071	2750.16	1696.02	1704.11	1709.78	1505.29	1533.55	1424.41	1442.91	2016.45	1838.76	1524.7	1487.28	1765.93	1768.33	1827.8	1665.25
CUST_2213_PI426249071	3329	8399.75	4224.5	4216.12	6320.28	4404.38	6112.2	2714.72	2506.34	4298.81	6211.5	4347.97	7056.25	4785.98	7301.38	3814.09
CUST_2214_PI426249071	1130.39	2786.41	1504.53	1410.03	2190.83	1475.23	2047.76	927.456	814.647	1590.27	1966.09	1481.3	2265.88	1523.92	2509.71	1005.25
CUST_2215_PI426249071	1145.01	1500.71	5707.12	9031.72	1948.34	2471.56	1278.78	2211.69	4533.44	1939.97	10455.2	9067.64	789.133	998.297	509.825	1546.39
CUST_2216_PI426249071	2378.34	2937.47	12034.4	18678.1	4037.89	5238.81	2754.69	4546.92	10363.3	3890.62	20026.2	19308	1797.92	2174.95	1129.77	3514.3
CUST_2217_PI426249071	868.722	490.556	409.798	291.629	432.702	436.969	401.484	488.712	1003.43	517.372	209.897	321.872	465.094	492.109	376.581	574.441
CUST_2218_PI426249071	438.578	239.931	206.653	133.673	221.467	223.749	195.956	254.345	535.875	304.246	95.7925	173.254	242.334	264.386	197.116	280.898
CUST_2219_PI426249071	678.353	652.372	2061.66	1573.55	577.956	655.531	676.911	810.133	1334.97	1443.51	1260.36	1664.27	554.25	671.734	542.714	846.919
CUST_222_PI426249071	946.484	899.347	723.341	680.872	1291.79	888.134	852.242	275.386	1900.59	1365.66	638.3	647.631	1479.64	640.828	984.084	374.141
CUST_2220_PI426249071	226.386	225.508	814.514	618.403	191.659	239.502	201.967	290.309	422.312	466.042	513.641	655.875	191.169	221.796	168.739	298.939
CUST_2221_PI426249071	472.456	327.083	1891.06	805.428	175.287	172.182	201.069	243.365	1290.79	629.014	650.509	863.094	124.583	136.507	196.471	246.13
CUST_2222_PI426249071	535.222	372.441	2305.1	1009.12	227.857	199.455	223.794	295.112	1609.28	747.669	766.917	1051.48	135.272	142.933	200.15	290.463
CUST_2223_PI426249071	1362.84	1729.53	2991.16	3240.94	2245.99	1893.63	1798.72	1809.2	2285.16	2815.12	3317.66	3045.59	2124.84	1847.3	1865.41	1785.95
CUST_2224_PI426249071	1081.16	1293.65	2367.92	2514.94	1805.88	1440.38	1420.73	1281.89	1625.14	2075.31	2629.31	2006.81	1676.94	1264.74	1342.53	1033.97
CUST_2225_PI426249071	1233.07	1095.47	724.416	650.259	753.119	639.106	1087.63	642.541	859.864	1027.03	841.138	583.741	818.925	671.497	1187.99	772.862
CUST_2226_PI426249071	1077.9	817.95	607.825	541.766	633.216	504.078	887.612	522.131	603.163	725.423	653.947	490.212	574.441	482.3	809.112	613.291
CUST_2227_PI426249071	2637.28	2201.62	2878.11	2607.12	3059.66	2723.73	2306.86	2117.24	3353.61	2746.03	2699.5	2816.38	3145.09	3010.19	2584.17	2468.21
CUST_2228_PI426249071	984.284	782.197	1138.81	1039.91	1073.77	1010.39	838.166	774.875	1187.73	1088.29	984.833	1147.99	1119.44	1135.67	954.175	903.669
CUST_2229_PI426249071	679.6	1207.34	1231.05	919.525	609.728	459.444	501.291	459.444	878.214	1602.39	1521.33	954.031	853.391	575.528	682.675	566.391
CUST_223_PI426249071	728.144	1138.64	2528.98	1613.31	1395.24	1188.75	1211.76	1246.97	733.916	988.634	2532.96	1881.93	1235.25	1165.67	1195.67	1000.11
CUST_2230_PI426249071	600.839	968.947	1043.82	775.841	476.688	383.128	408.712	381.234	697.331	1287.25	1124.86	767.612	694.547	458.222	544.747	469.238
CUST_2231_PI426249071	4318.09	2765.78	2557.94	1730.14	3167.25	2764.91	3534.25	3088.73	3792.28	2209.37	1883.55	1610.18	2653.05	2014.09	3098.28	1918.23
CUST_2232_PI426249071	1169.56	648.302	801.131	511.15	847.328	759.153	936.458	853.903	1249.59	784.984	643.93	516.13	752.803	600.084	878.322	538.663
CUST_2233_PI426249071	360.9	738.678	748.722	663.652	1489.66	2461.07	981.022	2553.06	468.166	532.866	1179.02	704.322	571.567	1491.5	535.986	1302.77
CUST_2234_PI426249071	137.113	204.881	220.775	198.223	392.128	678.47	272.179	753.119	154.655	158.278	332.403	218.052	164.248	454.752	165.037	369.534
CUST_2235_PI426249071	1026.45	799.106	775.841	739.781	858.888	741.087	843.809	713.734	1193.83	987.041	781.638	669.891	788.116	707.228	798.684	698.234
CUST_2236_PI426249071	747.312	585.753	570.056	536.18	587.819	533.166	588.062	539.231	940.184	796.153	576.786	528.281	604.3	551.867	613.403	547.133
CUST_2237_PI426249071	131.066	73.0763	88.5631	43.0087	74.8481	91.9234	48.2094	66.3088	97.37	82.6538	95.2669	65.8088	77.6881	113.778	64.5275	96.1175
CUST_2238_PI426249071	485.747	323.447	444.925	314.578	349.153	417.506	272.714	350.042	444.044	348.773	424.216	374.947	358.256	498.916	286.029	408.427
CUST_2239_PI426249071	52.2684	31.0691	10.3431	437.381	314.952	291.208	50.69	34.6287	17.8956	18.7056	200.389	539.681	301.347	381.756	47.9306	33.505
CUST_224_PI426249071	378.017	559.65	1464.78	880.297	744.987	652.516	678.047	689.309	366.561	515.666	1300.52	912.747	595.65	548.625	536.994	488.428
CUST_2240_PI426249071	6.97469	17.4213	14.7475	157.048	115.46	115.142	16.2744	20.9119	15.0156	8.91625	80.6631	238.878	130.463	150.872	23.0237	23.3287
CUST_2241_PI426249071	686.32	643.788	815.095	841.638	830.328	648.188	838.831	720.447	636.33	683.459	876.908	948.944	809.722	678.2	955.772	795.297
CUST_2242_PI426249071	116.547	91.4594	115.46	106.084	109.361	87.72	96.315	90.6556	98.2644	113.778	127.579	132.774	119.872	96.4425	122.818	103.039
CUST_2243_PI426249071	1373.83	3894.09	4002.89	5466.16	1213.12	2390.14	1409.88	3628.75	3824.36	5534.09	4213.69	6212.45	1362.84	3660.28	1824.54	6038.28
CUST_2244_PI426249071	987.592	2833.34	3008.11	4000.28	876.309	1722.09	1041.39	2588.81	2969.78	4667.06	3497.47	5220.88	1164.54	2988.08	1429.52	4953.84
CUST_2245_PI426249071	4750.28	8077.62	4603.7	7177.19	2863.66	4829.14	4752.56	4716.75	10147.4	10432.4	6368.11	6380.66	3002.94	5228.31	6118.31	5397.47
CUST_2246_PI426249071	3452.44	6088.94	3612.25	5751.52	2296.98	3742.64	3755.17	3598.12	7140.06	7518.25	5104.41	4750.28	2261.67	3775.12	4473.47	3858.91
CUST_2247_PI426249071	1104.65	1080.62	670.225	957.962	585.072	943.138	647.791	1176.75	1146.85	1345.69	805.428	1139.95	680.305	1293.65	808.438	1462.17
CUST_2248_PI426249071	1935.95	1842.75	1104.65	1562.51	985.366	1719.33	1155.41	1939.06	1879.4	2066.2	1180.08	1621.28	1088.22	1891.95	1229.05	2189.4
CUST_2249_PI426249071	457.855	768.381	925.509	1089.37	554.148	600.388	590.141	645.761	399.316	687.438	1183.33	1182.48	545.875	637.703	637.888	679.6
CUST_225_PI426249071	727.725	596.444	211.222	154.404	582.569	511.939	352.509	266.556	851.295	580.997	369.591	151.857	582.119	604.3	308.344	246.508
CUST_2250_PI426249071	444.216	780.019	966.884	1115.01	555.653	634.922	632.431	673.606	327.083	595.755	1026.85	937.03	485.419	539.344	534.369	544.094
CUST_2251_PI426249071	303.506	196.716	198.556	315.459	168.739	133.317	106.793	107.763	372.853	374.444	529.394	346.803	184.039	170.311	144.734	170.898
CUST_2252_PI426249071	723.491	513.516	566.494	915.091	457.159	389.128	301.347	318.575	732.097	766.658	1132.2	761.706	454.234	377.002	328.897	345.254
CUST_2253_PI426249071	54835	44041.9	32712.2	22062.2	31406.2	32108.1	29411.9	34357.8	45407.2	30026.2	19326.2	20447.2	30287.5	34600.6	27365.9	32581.6
CUST_2254_PI426249071	63207.8	56136.2	46017.2	29659.1	38392.2	40438.4	36662.3	43442.2	48904.4	36161.2	23550.8	23445.9	37053.8	41896.2	32712.2	37947.5
CUST_2255_PI426249071	11506	6433.53	4974.5	3210.31	5768.31	7805.12	6455.75	14925.9	7898.33	5578.38	2650.81	3260.56	6754.84	10812.8	6815.5	12737.6
CUST_2256_PI426249071	10768.2	5813.95	4576.69	2869.19	5282.31	7318.34	6004.78	14205.6	7658.62	4911.38	2074.94	2960.42	6022.81	10258.5	6415.41	11708
CUST_2257_PI426249071	1321.35	1029.77	1570.95	1966.09	1166.66	1182.92	1013.39	1157.38	1234	1353.56	970.888	2010.83	1016.08	1086.6	1010.23	1032.79
CUST_2258_PI426249071	826.022	661.264	1006.56	1266.9	679.862	711.289	630.506	684.747	830.775	999.931	712.087	1409.95	676.644	721.316	663.575	635.469
CUST_2259_PI426249071	1087.25	800.977	521.756	464.544	856.491	647.472	784.653	577.453	1143.28	1260.36	850.513	530.884	847.458	693.858	842.381	701.764
CUST_226_PI426249071	1172.14	920.55	349.534	273.38	927.822	835.347	607.916	450.238	1224.75	784.653	481.066	254.556	839.475	818.556	463.556	361.941
CUST_2260_PI426249071	1438.34	1137.19	718.809	647.091	1088.52	909.602	1111.05	784.294	1509.82	1470.67	924.433	710.616	1119.44	907.803	1081.25	902.323
CUST_2261_PI426249071	1440.8	1955.12	2270.54	3091	1123.02	1363.23	1138.98	1543.64	1853.98	2867.22	2591.58	3293.88	1569.73	1676.52	1405.38	1774.22
CUST_2262_PI426249071	2501.86	3655.31	4213.02	5965.78	2142.41	2521.62	2052.45	2581.06	2558.62	4571.41	4517.75	5174.41	2366.31	2497.16	1886.58	2424.46
CUST_2263_PI426249071	83.3269	72.8125	100.359	61.2463	37.0469	56.0081	37.9619	40.4494	96.57	121.656	79.7338	54.3369	38.4012	50.3319	41.6512	37.2419
CUST_2264_PI426249071	48.9831	49.1337	24.725	31.62	20.2494	28.8291	20.9119	25.4119	54.5538	77.0506	38.2456	33.505	23.1938	28.8944	21.3388	24.8019
CUST_2265_PI426249071	426.956	349.378	532.603	605.944	747.205	544.192	961.081	477.495	293.201	260.975	696.373	540.286	711.862	427.642	832.222	401.916
CUST_2266_PI426249071	504.788	427.642	659.644	752.803	951.475	722.391	1231.05	628.566	380.497	325.291	842.381	695.348	890.708	567.794	1104.36	537.247
CUST_2267_PI426249071	2058.15	8634.47	8060.84	15510.1	7056.25	12212.4	5799.22	8420.91	6443.53	12824.7	13352.5	16931.7	8325.84	13343	7777.03	11983.6
CUST_2268_PI426249071	1939.06	8173	7868.97	15076.4	6702.69	12003	5684.94	8088.41	5730.94	11630.3	12888.9	15340	7725.34	11207.8	6555.28	10412.9
CUST_2269_PI426249071	4621.09	6864.38	2547.28	4072.56	8637.59	4507.23	8372.8	3037.88	9318.77	8452.56	7805.12	3141.19	8474.66	3204	8243.02	2714.72
CUST_227_PI426249071	5175.84	6682.62	3952.48	2836.94	7788.28	5999.69	6273.72	3125.31	4616.22	5519.5	3684.47	2776.98	8077.62	5745.09	7218.69	3455.47
CUST_2270_PI426249071	1592.03	2449.15	1043.39	1484.83	3180.78	1669.85	3063.86	1179.95	3347.84	3114.38	2877.25	1197.24	3028.12	1296.44	3132.47	1025.31
CUST_2271_PI426249071	1464.24	1814.88	822.388	1257.29	1891.55	1187.28	1993.7	1189.24	1453.28	1669.85	1450.12	979.587	1865.41	1116.92	1983.7	1083.41
CUST_2272_PI426249071	459.272	682.612	426.153	617.294	704.875	314.481	652.372	290.631	852.45	1056.32	808.797	563.733	724.766	320.197	749.612	313.409
CUST_2273_PI426249071	1552.53	1950.8	861.634	1344.14	2011.11	1198.1	1982.73	1272.97	1693.98	1910.1	1634.92	1154.51	2012.64	1348.76	2331.62	1388.01
CUST_2274_PI426249071	1952.5	2414.37	1073.66	1673.39	2610.09	1596.34	2724.12	1609.5	1913.08	2168.72	1938.69	1286.48	2564.33	1481.3	2646.34	1483.19
CUST_2275_PI426249071	12.43	6.75625	11.5275	6.76562	10.8637	26.9544	6.74812	6.79375	19.5756	18.0756	21.9794	6.63094	12.3894	7.59969	14.47	11.2238
CUST_2276_PI426249071	8.77562	8.48531	10.6253	10.4563	7.44031	7.54625	7.70188	8.84563	9.12375	8.09375	7.45437	7.24937	7.52625	7.72938	22.5225	13.9156
CUST_2277_PI426249071	1023.42	1258.03	483.644	403.336	1078.75	969.487	1390.48	1019.27	648.789	531.003	252.486	306.481	992.631	953.073	1314.36	877.711
CUST_2278_PI426249071	936.322	1166.83	461.231	396.062	1025.31	925.347	1328.39	943.138	678.977	456.831	238.184	307.303	976.981	915.5	1264.74	816.934
CUST_2279_PI426249071	332.834	426.744	853.103	581.159	1098.25	828.609	1049.76	691.678	294.081	541.648	1302.97	430.038	949.938	778.503	994.781	549.606
CUST_228_PI426249071	5793.78	7564.25	4545.38	3199.81	9076.88	6814.34	7246.97	3613.41	5123.75	6141.44	4022.84	3050.47	9112.53	6186.03	7895.88	3742.64
CUST_2280_PI426249071	162.571	198.556	449.644	266.476	527.523	392.027	480.766	333.147	132.885	255.368	603.284	179.066	407.856	344.589	433.363	226.549
CUST_2281_PI426249071	461.825	583.825	810.33	727.567	440.848	443.872	354.053	406.244	978.959	1230.02	788.288	782.844	427.525	403.047	385.147	385.559
CUST_2282_PI426249071	247.466	321.478	480.356	427.341	232.939	241.611	190.889	229.398	506.469	689.931	445.064	435.1	232.874	222.986	199.755	208.428
CUST_2283_PI426249071	8586	5884.78	3702.12	5131.44	5842.19	6141.44	6008.09	7919.88	5447.41	3392.22	4441.88	4537.72	5245.91	6060.88	6026.34	8463.7
CUST_2284_PI426249071	3047.44	2223.36	1674.64	2107.06	2868.81	2668.42	3000.92	3045.03	1933.42	1230.02	1773.14	1883.19	2398.26	2565.13	2916.72	3207.78
CUST_2285_PI426249071	17109.8	36161.2	35565.3	31158.1	31542.2	28338.1	28083.8	20607.5	23445.9	26540.9	29604.7	30720.9	33945.3	29411.9	29631.9	25905.9
CUST_2286_PI426249071	12034.4	24651.9	22361.9	19468.9	19725.7	17548.6	18530.6	14129.8	15693.8	15256.9	18799.8	18695.3	21908.8	18756.2	18954.1	16197.9
CUST_2287_PI426249071	885.913	588.272	377.394	229.199	543.57	323.988	859.864	419.417	467.372	385.147	376.852	200.479	542.461	339.084	881.191	465.531
CUST_2288_PI426249071	1566.64	1047.68	645.85	416.442	957.628	568.663	1675.88	699.211	666.727	528.281	585.359	324.67	906.5	559.091	1457.01	634.125
CUST_2289_PI426249071	11574.1	5466.16	8325.84	7811.59	7781.78	11025.3	7580.19	12410.6	8854.12	5232.09	8679.64	9856.06	8044.91	12882.7	8385.62	13771.1
CUST_229_PI426249071	313.409	377.884	167.704	196.132	305.241	280.209	257.497	224.1	259.786	386.65	186.781	205.01	298.859	319.984	249.278	210.197
CUST_2290_PI426249071	25740	12852.7	21673	20318.4	20347	33155.9	20289.7	34991.6	20078.2	11338.1	15393.9	21211.1	18271.6	29174.1	18212.7	29451.9
CUST_2291_PI426249071	1836.88	1268.18	1207.86	1273.38	2375.29	1572.96	3072.31	1615	1776.35	1319.48	1379.97	1379.56	2438.55	1590.64	3240.94	1595.26
CUST_2292_PI426249071	1133.32	734.48	772.603	784.531	1366.62	900.353	1776.25	941.197	973.502	809.722	831.231	810.981	1379.97	868.531	1824.54	836.625
CUST_2293_PI426249071	2222.98	1261.48	2180.44	1402.16	2595.72	2147.07	2265.47	2070.66	883.039	567.172	1022.61	1254.9	1938.94	1590.64	1798.33	1338.22
CUST_2294_PI426249071	904.936	503.477	993.195	661.264	1103.38	905.716	975.253	921.375	410.556	249.583	432.064	605.63	798.513	672.092	718.028	563.591
CUST_2295_PI426249071	1599.3	4472.44	27318.8	17630.2	25065	29659.1	35848.9	31007.5	790.562	2387.68	19391.4	20270	23938.1	29024.1	34991.6	28220.6
CUST_2296_PI426249071	847.328	2249.58	15642	10116.1	13810.8	15510.1	20932.2	16869.7	412.878	1269.33	10571.3	10532.1	12280.5	14231.6	18559.2	13347.8
CUST_2297_PI426249071	5159.52	3170	5326.56	5180.84	9431.73	9344.5	9685.94	7332.09	1216.47	528.281	4914	4655.55	9482.94	6925.12	8673.39	4833.81
CUST_2298_PI426249071	2123.36	1234.27	2195.32	1924.83	3942.05	3909.91	4042.19	2953.91	498.075	234.482	2077.83	1853.59	4086.22	2774.59	3693.31	2029.06
CUST_2299_PI426249071	4651.09	1881.02	3628.38	3344.58	4743.62	4313.12	4528.38	4394.16	2872.44	978.811	2914.09	3574.5	4441.19	4285.94	4162.94	3043.88
CUST_23_PI426249071	9830.28	12328.6	5740.28	5734.28	4577.33	5369.44	4601.11	5223.62	11908	13628.1	6925.12	5922.81	5889.94	7994.97	6734.47	7626.66
CUST_230_PI426249071	271.621	291.503	146.3	152.342	244.412	242.334	212.234	177.816	229.317	351.762	144.018	158.278	266.636	286.341	224.423	177.355
CUST_2300_PI426249071	4903.91	1909.72	3781.95	3635.34	4861.78	4458.75	4573.91	4533.44	3043.88	1006.16	2963.52	3784.88	4894.75	4845.59	4622.09	3154.36
CUST_2301_PI426249071	1848.37	624.87	1002.27	1673.39	734.189	1379.56	1487.06	2070.66	332.334	147.86	1366.62	1667.41	541.531	666.395	1023.49	1137.62
CUST_2302_PI426249071	1679.81	493.52	857.933	1353.7	601.081	1140.94	1177.94	1730.77	286.978	134.955	990.478	1248.92	412.397	531.105	758.934	856.263
CUST_2303_PI426249071	1438.34	1180.95	1713.59	1638.69	3209.91	2547.72	3053.94	2630.78	1328.05	887.359	1221.85	1811.53	3322.5	1951.56	2484.78	2114.56
CUST_2304_PI426249071	1390.65	1182.12	1616.24	1575.3	2924.42	2467.77	2894.17	2576.81	1278.02	874.612	1098.83	1636.98	3069.45	1896.59	2261.67	1985.99
CUST_2305_PI426249071	195.489	281.331	1131	1382.98	592.522	451.163	613.706	774.875	387.941	616.608	1872.42	1722.95	622.931	542.714	815.381	806.725
CUST_2306_PI426249071	279.036	445.403	1664.27	2005.62	822.263	696.998	906.308	1179.95	472.625	760.059	2328.03	2197.61	761.347	680.706	1006.32	945.236
CUST_2307_PI426249071	15269.7	29659.1	31007.5	49608.8	37510.9	39584.1	31296.6	21638.8	25881.1	38917.8	30443.4	47325.9	36863.8	40719.7	33705.9	30136.9
CUST_2308_PI426249071	7102.98	16957.8	15502.7	22240.3	18678.1	18271.6	16297.3	10986.1	12951.5	17122.5	15748.8	21456.2	18903.4	19488.9	18388.3	14708
CUST_2309_PI426249071	7811.59	17201.1	9903.72	14303.1	2614.78	12280.5	985.128	14362.2	12143	17892.8	14129.8	14069.5	1932.82	13425.5	650.803	17603.3
CUST_231_PI426249071	3086.25	2434.56	1744.7	1953.7	1633.38	1520.21	1599.7	1382.67	3372.72	3955.5	2114.9	2018.1	2294.38	1906.64	1933.05	1924.23
CUST_2310_PI426249071	5605.72	11306.3	6771.62	10107.5	1875.15	8470.94	710.998	10071	11843	17548.6	12444.4	12824.7	1802.29	11990.2	559.316	16497.3
CUST_2311_PI426249071	4134.44	6154.47	51142.8	63845.9	9943.84	16550.5	8732.62	20413.1	14040.8	23094.4	78961.2	63522.8	10276.9	11771.5	9230.62	13261.2
CUST_2312_PI426249071	2915.38	4313.12	33650.5	44191.2	6974.8	11306.3	5605.72	14735.2	11506	18084.7	65890.3	57842.5	8040	9512.17	7484.3	10436.2
CUST_2313_PI426249071	7626.66	5653.77	16756.6	22310	7860.42	11872.6	7912.97	12795.6	4964.61	8526.19	17743.8	28083.8	6852.5	11872.6	6528.97	12308.3
CUST_2314_PI426249071	4727.81	3571.66	10620.1	14433.3	4867.72	7544.41	4985.19	8307.12	3190.48	5753.06	12543.6	18472.8	4237.44	8173	4362.67	8277.59
CUST_2315_PI426249071	68.7244	24.0459	27.9175	12.3306	30.6391	44.3644	36.8831	32.6938	41.3394	37.4862	8.57625	16.61	31.7437	33.0356	41.2362	18.7491
CUST_2316_PI426249071	89.6887	16.3619	34.915	11.6988	28.2856	42.185	40.5775	25.7806	67.3162	50.5031	8.6675	14.5169	30.7019	31.4806	32.52	20.2494
CUST_2317_PI426249071	363.253	219.328	219.4	155.903	264.768	233.077	417.984	329.722	240.184	151.056	174.691	127.381	276.51	209.761	427.433	347.769
CUST_2318_PI426249071	252.631	142.13	136.427	116.64	172.784	149.308	271.253	208.295	167.704	94.8206	111.464	67.3162	182.223	127.273	275.065	237.071
CUST_2319_PI426249071	3107.27	1685.06	1912.84	1833.77	2653.05	2245.17	2099.99	1768.33	2355.22	2039.59	2365.91	1597.94	2375.29	1904.84	1957.45	1431.09
CUST_232_PI426249071	4760.2	3538.78	2593.88	2927.47	2427.91	2317.34	2404.56	2036.64	4773.59	4917.72	2432.24	2674.02	2959.59	2571.86	2609.28	2468.21
CUST_2320_PI426249071	1882.83	929.431	1186.4	1133	1536.55	1306.68	1225.62	1030.92	1769.87	1332.29	1441.76	1111.9	1632.69	1221.85	1266.9	943.65
CUST_2321_PI426249071	3015.91	1283.55	1914.83	1556.75	2518.78	1936.28	2309.14	2131.59	2164.67	906.5	1764	1424.81	2245.58	1882.53	2453.8	1685.06
CUST_2322_PI426249071	726.538	323.109	530.766	399.398	588.272	447.409	532.866	489.109	572.769	270.404	543.295	417.506	597.4	468.166	590.467	407.738
CUST_2323_PI426249071	787.572	791.125	1110.8	1138.5	943.869	775.222	978.719	945.591	571.222	749.08	1117.54	1172.14	942.369	819.166	953.38	825.831
CUST_2324_PI426249071	578.737	566.391	753.228	790.562	576.659	495.041	647.791	620.575	351.788	471.731	870.969	845.003	620.666	556.397	640.531	577.956
CUST_2325_PI426249071	1104.65	1382.67	826.309	918.923	1193.08	867.094	1493.89	980.444	771.112	1171.97	760.837	860.038	1262.31	936.322	1696.55	1030.92
CUST_2326_PI426249071	359.206	462.758	296.976	325.409	377.069	293.967	479.384	326	254.556	469.859	322.419	309.988	403.141	304.837	509.161	331.259
CUST_2327_PI426249071	4221.98	4335.17	1336.19	1297.58	1123.9	1530.56	1177.94	1458.9	2675.41	3539.47	1114.53	1133	1168.76	1577.8	1182.65	1546.39
CUST_2328_PI426249071	790.417	639.8	259.679	232.273	161.684	264.253	175.597	239.761	604.047	890.806	230.042	232.808	241.041	307.776	208.644	296.904
CUST_2329_PI426249071	3354.25	1800.89	4384.47	3126.31	5827.66	5753.06	5052.31	6182.83	2873.09	1408.69	3146.92	3506.41	6079.5	6719.5	5680.27	5720.39
CUST_233_PI426249071	3170	4183.03	2356.68	2746.03	2978.55	2868.44	2830.25	2572.84	2881.94	2961.64	2819.22	2639.34	3436.62	3275.61	3003.22	2877.5
CUST_2330_PI426249071	2690.78	1215.48	3281.44	2411.73	3966.97	4103.84	3878.22	4217.94	1524.98	790.972	1850.72	2015.12	3470.14	3433.67	3177.81	2577.81
CUST_2331_PI426249071	21761.7	27130.9	10586.6	7796.2	10011.7	12179.3	12151.8	13117.3	18695.3	14231.6	12683	8084.91	12073.9	13788	16931.7	13729.2
CUST_2332_PI426249071	14860.3	19422.7	7090.45	5065.83	6734.47	8165.08	8116.16	8378.75	10719.3	7895.88	7467.12	4844.06	7392.25	8256.09	10111.8	7811.59
CUST_2333_PI426249071	2281.33	3206.3	3321.72	11076.2	1332.11	4501.78	1335.63	4591.31	2524.39	4517.75	3915.83	10317.2	1250.7	3872.41	1311.08	4096.88
CUST_2334_PI426249071	1180.79	1600.67	1808.34	6034.14	679.309	2427.55	686.978	2417.64	1506.45	2630.05	2207.97	6372.66	695.587	2256.89	701.222	2269.11
CUST_2335_PI426249071	9566.28	7454.91	7788.28	10603.5	9495.84	11556.2	11174.5	13043.3	8100.47	5862.56	8774.56	10032.3	9250.38	9573.09	9766.56	11135.8
CUST_2336_PI426249071	6348.45	5090.16	5141.12	7081.78	6398.77	7904.56	7192.41	8526.19	5442.09	3963.03	6304.77	7352.38	5857	7105.34	6166.41	7964.25
CUST_2337_PI426249071	51.1459	176.134	450.747	568.663	99.4313	331.784	108.43	404.834	165.761	489.205	355.678	505.553	92.5997	282.351	83.1231	340.656
CUST_2338_PI426249071	27.8506	140.636	273.237	347.519	62.8094	195.153	60.7375	236.426	108.927	314.952	233.483	324.072	44.6294	180.63	52.7463	227.857
CUST_2339_PI426249071	2800.78	94062.2	21739.4	107265	42463.4	97984.4	23118.8	58390.3	2450.06	24583.8	37266.2	93164.1	39895.6	92433.4	23445.9	76080
CUST_234_PI426249071	1206.61	1416.62	949.612	1040.42	1043.39	1013.07	994.428	898.953	1205.55	1310.97	1066.12	1129.03	1353.93	1301.59	1169.42	1090.32
CUST_2340_PI426249071	2331.62	90777.2	19518	118038	36517.5	98949.1	19468.9	53995.6	2122.77	22991.2	32646.9	96684.4	34357.8	95716.6	20413.1	67389.7
CUST_2341_PI426249071	1009.27	2081.61	1292.59	1333.67	613.706	1143.47	489.575	717.678	1472.42	2364.3	1199.24	1367.14	763.933	1268.62	628.472	792.216
CUST_2342_PI426249071	1021.92	2103.31	1297.69	1328.65	618.336	1140.94	520.844	725.966	1533.62	2503.56	1314.59	1397.06	841.781	1319.61	667.447	815.967
CUST_2343_PI426249071	2201.19	916.794	137.301	95.6094	255.247	214.222	486.384	344.15	978.959	590.334	105.832	47.1128	353.637	295.606	668.288	508.812
CUST_2344_PI426249071	3212.22	1282.44	157.304	85.5881	330.591	295.894	655.703	461.948	1297.69	717.622	90.8256	61.1844	449.644	361.267	854.316	665.112
CUST_2345_PI426249071	1359.05	961.806	628.472	866.056	1065.64	1046.35	802.931	913.347	1036.63	740.934	884.061	895.43	1109.58	969.053	833.945	817.356
CUST_2346_PI426249071	873.361	586.962	417.984	603.053	680.706	674.672	523.256	577.956	730.525	515.031	590.334	670.991	769.059	702	579.472	571.414
CUST_2347_PI426249071	2505.82	3064.97	3689.2	4367.64	5370.73	2815.75	4339.97	2495.86	3837.31	2892.44	6540.47	4548.47	5397.47	2573.3	4458.75	2700.44
CUST_2348_PI426249071	971.947	1175.47	1529.33	1771.28	2103.31	1132.48	1696.55	1062.53	1833.25	1468.5	2822.28	2336.22	2408.2	1279.72	2034.58	1305.55
CUST_2349_PI426249071	7.3925	7.38438	7.20437	6.96656	10.1559	7.12188	7.20437	7.38125	7.11156	7.28781	11.9488	7.46375	10.0069	7.2075	7.10125	9.39375
CUST_235_PI426249071	8.86875	8.645	7.89125	7.2825	8.83375	8.52812	7.77719	8.4925	7.75406	8.1275	7.55625	7.26	9.02531	10.4853	9.3375	7.90375
CUST_2350_PI426249071	7.26438	7.1825	8.69562	6.73813	7.00125	7.90375	30.4719	19.905	7.00656	7.04625	8.12	19.3725	7.00375	6.92656	6.88	6.785
CUST_2351_PI426249071	802.35	2583.14	11682.5	6168.45	1456.72	2671.87	2258.2	3304.23	2314.94	3091.88	13202.9	6833.06	1094.67	2985.44	2049.44	3386.86
CUST_2352_PI426249071	318.648	824.487	3800.55	2017.22	546.095	868.722	794.903	1023.42	856.039	1264.99	5212.83	2544.23	464.544	1071.62	767.612	1160.72
CUST_2353_PI426249071	18006.2	14735.2	50838.1	33432.3	13446.4	31969.5	14776	45407.2	34991.6	15748.8	18767.7	31296.6	15076.4	42673.8	17270.3	45936.2
CUST_2354_PI426249071	13914.8	10635	31158.1	21580	9552.56	20197.5	10085.1	31846.6	26397.5	10182.1	13063.2	19662.5	10865	27815	11525.5	29659.1
CUST_2355_PI426249071	2822.73	2463.06	2827.5	2160.3	1843.07	2214.28	2119.91	3207.78	3067.78	2559.19	1195.16	2105.78	1924.01	1816.09	1722.85	2334.53
CUST_2356_PI426249071	2065.66	1750.88	2198.48	1681.02	1400.75	1649.18	1519.38	2334.85	2268.43	1967.38	832.647	1649.18	1350.36	1382.67	1278.28	1661.67
CUST_2357_PI426249071	136.751	81.81	118.033	60.3888	122.727	116.454	128.222	140.506	132.172	112.469	37.2419	42.3987	122.269	104.338	109.674	104.138
CUST_2358_PI426249071	98.6566	62.96	87.2944	34.4988	81.6106	77.6881	88.4181	73.9237	95.9838	80.515	20.8381	39.9513	94.4734	77.6881	76.015	72.2212
CUST_2359_PI426249071	2615.3	3626.88	1904.23	1657.72	2001.95	1673.86	2235.62	1290.88	2509.71	3003.22	2159.2	1762.34	2791.09	1987.25	3273.22	1629.2
CUST_236_PI426249071	15.2319	12.6747	7.90375	14.6919	12.0141	11.8384	14.3306	7.61188	23.7712	26.9544	9.37375	18.7056	18.315	11.2238	13.7981	7.35062
CUST_2360_PI426249071	2754.69	3706.5	1975.24	1717.47	2051.92	1750.34	2286.41	1323.28	2380.28	3031.61	2198.78	1753.73	2697.06	1888.86	3047.8	1638.02
CUST_2361_PI426249071	15167.3	13007.6	8393.66	10519.7	8725.59	9830.28	6799	7677.62	17201.1	19789.7	7671.06	9426.97	9301.44	10132.7	8436.66	10041.9
CUST_2362_PI426249071	9431.73	7606.28	5397.47	6693.22	5347.06	6187.52	4328.06	4696.83	9700.38	10432.4	4577.97	5484.56	5348.25	5740.28	4809.62	5335.09
CUST_2363_PI426249071	394.422	406.244	511.434	567.858	266.108	304.93	262.488	282.713	399.573	798.684	461.134	533.644	269.46	312.97	286.595	283.274
CUST_2364_PI426249071	381.005	384.753	492.481	564.175	264.768	313.082	251.85	275.386	387.197	815.484	492.767	535.556	285.692	310.221	267.898	282.246
CUST_2365_PI426249071	6852.5	6761.44	5275.09	3190.48	4552.19	5264.78	3810.16	5019.59	5808.88	5145	2452.55	2892.44	4322.67	4835.03	3625.75	4132.09
CUST_2366_PI426249071	6511.84	6179.62	5085.28	3143.97	4239.62	5223.62	3540.16	5032.41	5971.05	5022.02	2258.88	2940.05	4162.94	5006.98	3438.31	4367.64
CUST_2367_PI426249071	156.851	158.278	251.584	323.855	61.3081	77.3794	226.386	170.753	91.2581	90.2756	128.439	339.002	47.06	83.73	160.184	75.4381
CUST_2368_PI426249071	146.384	153.454	271.621	362.145	65.9256	86.2169	249.278	188.655	68.2725	49.2313	162.391	274.519	49.1337	95.8881	140.766	71.4225
CUST_2369_PI426249071	721.195	390.875	536.866	503.047	523.941	589.114	557.195	615.916	505.495	385.559	669.734	538.978	446.331	597.084	598.709	639.233
CUST_237_PI426249071	955.669	532.502	388.297	388.791	734.584	470.202	675.456	439.869	689.984	827.763	449.272	370.462	822.138	473.938	653.947	474.966
CUST_2370_PI426249071	47.1656	13.2497	22.33	11.9156	18.87	21.7331	17.3244	18.315	23.1119	11.0762	10.5859	12.4097	19.5312	24.8794	17.7106	25.8331
CUST_2371_PI426249071	6405.16	6322.23	1933.42	1970.02	2536.62	3162.47	3418	3275.61	3094.91	2704.62	2188	1958.15	2870	3493.66	3615.28	3781.95
CUST_2372_PI426249071	3030.81	2696.41	930.072	944.484	1071.62	1658.95	1529.33	1711.55	1700.46	1513.38	989.361	958.083	1420.48	1841.95	1840.82	1846.27
CUST_2373_PI426249071	55163.1	76695	107885	98949.1	121841	88977.8	108505	59680	92433.4	66883.1	90259.1	104006	120008	77236.2	116016	50456.6
CUST_2374_PI426249071	61054.4	85600	121841	109706	135009	100961	123378	64642.8	95975	69156.9	94062.2	107265	127958	82227.8	118038	51142.8
CUST_2375_PI426249071	1318.5	4621.09	2081.3	2572.35	1123.9	713.35	1040.72	399.909	2693.28	5075.28	3417.41	2267.23	1638.55	995.347	1650.8	689.309
CUST_2376_PI426249071	1650.01	4519.42	2502.84	2970.97	1194.63	837.197	1072.55	449.644	3529.59	6246.03	3565.62	2646.34	1792.92	1144.88	1772.44	799.764
CUST_2377_PI426249071	37.2419	34.3312	37.8387	34.0562	8.70438	12.8537	9.74625	31.1431	56.9256	60.185	68.4562	44.6294	10.3144	21.7331	14.5744	30.7019
CUST_2378_PI426249071	32.52	35.34	28.4694	24.165	12.4591	11.2238	11.4344	36.6063	38.6231	46.2062	36.3375	23.8394	8.91625	10.7019	29.1019	18.4806
CUST_2379_PI426249071	8679.64	17155.8	13399.7	11701.1	12600.2	11713.7	10424.2	7888	11113.3	25287.2	15610.3	15808.5	15176.2	15282.6	14332.1	14059.8
CUST_238_PI426249071	1436.17	801.934	541.531	545.456	1088.14	722.953	1050.48	663.575	970.888	1083.24	571.663	503.328	1171.22	695.734	900.353	718.1
CUST_2380_PI426249071	10071	19570.6	15970.3	13622.2	14560.6	14189.5	12348.1	9276.16	11051.1	27238.9	17414.8	16441.9	17017.3	16570.6	16175.6	14735.2
CUST_2381_PI426249071	146.807	105.369	102.259	66.7556	88.9831	126.263	101.797	138.846	120.591	153.351	118.698	72.2212	116.929	146.707	138.25	140.766
CUST_2382_PI426249071	614.812	589.513	491.578	419.503	471.106	587.819	583.409	713.048	463.011	563.459	541.648	395.113	501.291	581.889	594.622	659.875
CUST_2383_PI426249071	424.675	464.944	428.462	307.776	346.297	371.517	483.102	443.584	462.225	582.061	545.142	381.62	328.98	346.297	420.456	408.427
CUST_2384_PI426249071	1093.18	1231.54	990.156	769.438	934.15	974.141	1373.59	1256.39	1103.69	1182.48	1207.34	866.056	828.216	821.056	1094.67	1008.3
CUST_2385_PI426249071	10586.6	10805.6	8474.66	9009.88	8297.12	7554.08	7592.78	7154.94	14412.7	11147.1	10041.9	9476.59	8232.47	8542.5	8840.78	8732.62
CUST_2386_PI426249071	8785.94	8602.41	6799	7162.06	6563.91	5957.22	6147.44	5378.67	12073.9	9160.34	7805.12	7266	6734.47	6444.91	6907.22	6429.59
CUST_2387_PI426249071	7585.03	17796.2	8408.41	8866.56	4995.62	4206.09	4138.78	3099.55	8330.41	10182.1	6236.41	7465.16	5046.81	4851.22	4851.22	4858.14
CUST_2388_PI426249071	2846.69	6478.45	3226.47	3322.5	1888.56	1599.3	1577.14	1176.75	4250.97	5153.16	3123.47	3693.31	2501.86	2409.78	2433.72	2410.03
CUST_2389_PI426249071	2331.62	1266.65	1842.75	2047.76	2087.81	2150	2277.52	2219.93	1369.7	598.709	2134.12	2209.98	2137.7	1880.22	2264.31	1985.99
CUST_239_PI426249071	389.775	468.603	947.112	1081.35	727.409	781.519	611.641	911.147	503.328	805.594	703.866	966.884	696.109	757.616	520.775	888.428
CUST_2390_PI426249071	1519.03	750.375	1197.57	1335.63	1284.66	1328.47	1389.03	1409.66	853.391	352.153	1228.47	1286.91	1250.7	1111.45	1339.33	1075.34
CUST_2391_PI426249071	749.181	440.848	313.736	582.794	551.944	730.156	639.8	546.095	612.35	424.866	387.941	596	552.253	531.375	548.319	439.762
CUST_2392_PI426249071	649.65	358.409	315.797	562.519	492.589	634.125	543.436	460.203	568.028	392.934	359.019	537.434	541.166	480.448	493.069	368.558
CUST_2393_PI426249071	1055.22	603.495	535.106	543.57	906.308	1072.96	382.366	484.642	817.95	765.494	488.316	531.964	778.016	1060.64	370.462	388.297
CUST_2394_PI426249071	555.289	339.673	284.017	297.777	510.519	606.694	199.224	259.088	476.325	454.234	282.97	311.178	452.791	597.653	207.431	220.656
CUST_2395_PI426249071	1310.97	1021.51	5650.47	5192.81	1070.61	5289.81	431.069	2726.72	2051.92	1565.78	1658.01	6682.62	1028.14	7434.3	382.128	2217.64
CUST_2396_PI426249071	829.584	618.737	3599.84	3278	694.392	3389.78	283.954	1749.59	1149.32	958.083	992.109	3923.83	573.55	4167.34	206.036	1186.4
CUST_2397_PI426249071	9.65813	9.11125	9.62156	171.794	10.0731	7.84438	12.1738	14.5744	8.07344	11.9969	66.5419	175.287	8.1275	7.78969	16.9387	14.6125
CUST_2398_PI426249071	7.18469	16.885	7.05813	46.4231	7.00125	7.98438	13.4362	14.2678	6.98187	7.06313	20.3828	49.3525	7.94844	7.03531	7.66188	7.00656
CUST_2399_PI426249071	23.8684	52.3588	40.7969	37.4862	37.2419	7.60875	33.195	8.74188	27.5444	41.1562	48.8978	28.2856	34.3312	8.55687	30.4719	8.03969
CUST_24_PI426249071	7192.41	8950.59	4272.41	4051.06	3438.31	3965.08	3541.25	3851.56	8263.25	9125.84	4501.78	4083.42	3949	5374.75	4628.94	5235.31
CUST_240_PI426249071	392.822	449.759	921.775	1018.68	706.337	707.925	601.553	878.106	519.019	838.294	691.106	954.65	683.459	693.472	500.837	867.766
CUST_2400_PI426249071	8.51313	11.4969	29.9556	34.915	28.5481	7.87063	26.1788	8.47063	22.6706	27.8506	41.1562	30.995	33.8062	11.6419	35.9275	7.78969
CUST_2401_PI426249071	2203.74	1350.81	2395.27	1603.33	5499.28	769.58	11701.1	654.061	1533.62	1072.96	5391.36	1843.56	6464.25	773.853	9886.28	640.019
CUST_2402_PI426249071	4188.53	2531.38	4428.16	2881.64	10775.1	1533.55	24583.8	1237.83	2765.78	1755.31	9014.25	3075.16	12940.8	1429.97	20000.4	1000.79
CUST_2403_PI426249071	1270.02	8692.66	27560.8	14805.6	17548.6	5871.97	14513.3	5019.59	15693.8	30180.2	29174.1	15748.8	19570.6	5340.53	16560.5	5497.39
CUST_2404_PI426249071	120.591	661.264	2238.07	1247.8	1390.23	450.238	1125.88	371.517	1332.29	2538.4	3559.69	1669.69	1787.39	529.77	1604.94	501.988
CUST_2405_PI426249071	21055.3	17769.8	7955.44	7857.72	4890.91	12042	3488.56	16330.9	17235.2	21517.2	10147.4	8808.81	4923.38	12795.6	3736.06	15502.7
CUST_2406_PI426249071	15419.1	11689.8	5680.27	5470.42	3373.05	8366.84	2427.19	11267.4	13213.8	15340	7424.62	6550.38	3591.12	9314	2746.56	11181.6
CUST_2407_PI426249071	3320.33	4116.73	1599.92	1395.92	3284.97	3332.19	3528.56	7098.75	2185.67	1203.47	1198.2	1243.69	2927.47	4357.19	3037.88	4720.78
CUST_2408_PI426249071	4878.16	5180.03	2218.61	1873.45	4548.47	4550.53	4895.81	9166.28	3259.59	1821.06	1930.45	1849.43	4630.38	6477.03	4271.56	6947.72
CUST_2409_PI426249071	3539.47	2964	2731.75	2101.34	2511.83	2072.53	2450.58	2518.33	3008.11	2516.34	1932.23	1849.43	2489.77	2396.27	2417.05	3133.19
CUST_241_PI426249071	18318.8	18888.6	8137.31	7500.66	15450	14474.4	11908	14059.8	10276.9	14805.6	8621.62	7888	15393.9	15986.1	12504	18979.1
CUST_2410_PI426249071	3078.28	2096.3	2436.89	1744.08	1948.34	1799.6	2047.76	1984.02	2994.53	2471.03	1418.52	1596.34	2521.62	2138.8	2281.8	2433.08
CUST_2411_PI426249071	6163.97	3175.45	2252.23	2002.21	2334.35	2443.89	2653.72	2409.78	3694.03	2266.42	2155.52	2003.77	2699.5	2985.44	3024.02	2948.12
CUST_2412_PI426249071	7133.28	3537.34	2612.72	2387.68	3292.62	3491.89	3686.69	3296.53	4384.47	2400.36	2425.28	2283.85	3689.2	3730.31	3719.44	3497.47
CUST_2413_PI426249071	1353.32	1739.64	826.309	473.177	900.353	758.469	1078.32	730.331	753.009	899.216	603.916	428.856	1107.91	931.2	1336.39	1065.98
CUST_2414_PI426249071	2227.26	2406.44	1225.82	687.438	1464.24	1222.05	1696.55	1152.23	1082.58	1103.54	659.972	551.227	1523.92	1268.62	1817.83	1350.81
CUST_2415_PI426249071	302.371	229.398	137.113	57.435	269.549	289.301	277.534	267.775	164.74	90.6556	81.6106	36.9931	293.967	344.953	314.291	298.939
CUST_2416_PI426249071	150.687	98.2644	60.185	15.5597	112.159	113.878	111.464	106.793	85.4891	52.3588	53.0356	10.7181	158.868	161.983	147.968	142.461
CUST_2417_PI426249071	5763.41	4890.91	2163.56	2482.94	2281.33	2976.34	2480.22	2612.72	9067.64	3855.25	4196.69	2273.32	2683.48	4301.75	3671.53	4349.19
CUST_2418_PI426249071	3448.03	2795.8	1307.91	1479.78	1364.04	1759.11	1420.73	1543.64	5019.59	2103.58	2321.69	1244.81	1444.25	2294.92	1952.28	2273.63
CUST_2419_PI426249071	4216.12	1612.7	5887.36	4330.05	6820.47	6788.84	8637.59	5808.88	1038.46	582.794	3674.58	3974.73	5637.84	4335.17	7449.22	3862.5
CUST_242_PI426249071	15233.8	13799.4	6088.94	5675.41	11872.6	10719.3	9271.56	10391.7	9420.31	13628.1	7109.19	6589.34	13622.2	13810.8	10775.1	16175.6
CUST_2420_PI426249071	3680.12	1290.19	4842.09	3628	5910.02	5799.22	7487.88	4932.03	878.214	492.697	3300.72	3528.56	4901.88	3755.56	6365.75	3381.56
CUST_2421_PI426249071	2857.53	1827.8	684.553	385.331	1247.11	1034.22	1061.28	962.597	1564.82	1049.05	439	326.345	1192.69	1106.36	1113.64	823.191
CUST_2422_PI426249071	2694.25	1603.33	683.35	368.936	1175.47	1010.39	1027.19	912.934	1672.17	1072.96	441.631	367.644	1253.66	1122.64	1123.9	884.061
CUST_2423_PI426249071	1477.32	1064.81	593.955	494.464	763.327	673.062	795.297	590.467	1207.86	1049.05	526.875	403.548	754.144	652.942	852.034	650.352
CUST_2424_PI426249071	1230.26	802.5	470.812	388.159	602.303	505.63	611.384	455.556	1219.62	1051.3	496.639	395.113	738.678	601.484	784.178	590.237
CUST_2425_PI426249071	75.2837	49.9881	96.315	102.802	105.653	64.7788	105.485	55.7694	64.7788	98.7706	105.653	80.94	136.077	74.4294	115.284	69.3119
CUST_2426_PI426249071	37.0469	23.8394	48.5019	30.3006	50.3319	33.2725	49.9881	29.8069	33.6463	51.7263	31.9962	32.52	70.8856	39.2106	56.79	39.2106
CUST_2427_PI426249071	1310.97	1086.6	1980.3	2082.23	1902.16	1642.59	2314.73	1787.78	2169.12	2214.55	2806.28	2550.31	2496.38	2626.3	3303.47	2725.19
CUST_2428_PI426249071	1045.72	800.977	1559.03	1642.88	1496.8	1343.77	1813.22	1422.28	1497.31	1525.27	1843.39	1783.54	1719.12	1831.7	2243.36	1883.95
CUST_2429_PI426249071	8850.19	7801.89	5339.88	4318.09	4728.7	3640.78	4536.53	3215.19	11141.4	13343	5987.06	4266.19	6067.09	4102.77	5427.06	4576.69
[truncated: 8,409 more rows]
